# Supplementary material for: Systematic interactome mapping of acute lymphoblastic leukemia cancer gene products reveals EXT-1 tumor suppressor as a Notch1 and FBWX7 common interactor
Source: BMC Cancer. 2016 May 26;16:335. doi: 10.1186/s12885-016-2374-2 (PMC4882867; doi:10.1186/s12885-016-2374-2)
Supplement: Additional file 1: — Supplementary Tables. (XLSX 1285 kb) [file 12885_2016_2374_MOESM1_ESM.xlsx]

## Sheet: Table S1A
Table S1A - Mutations associated to ALL in cancer gene census
Gene name	number of samples	number of distinct mutations	Rank per number of samples	Rank per number of distinct mutations
FLT3	3656	47	1	8
NRAS	2266	23	2	17
JAK2	2244	36	3	13
NOTCH1	2167	595	4	1
IKZF1	2093	40	5	10
KRAS	2037	22	6	18
PTPN11	1963	37	7	12
CDKN2A	1545	29	8	15
JAK1	1509	36	9	14
FBXW7	1404	42	10	9
PTEN	1145	140	11	2
PAX5	1049	79	12	5
TP53	964	85	13	4
IL7R	955	73	14	6
WT1	797	86	15	3
BRAF	660	7	16	34
IDH1	649	5	17	43
CREBBP	619	40	18	11
IDH2	607	2	19	73
PHF6	556	62	20	7
JAK3	528	16	21	22
CRLF2	497	3	22	58
H3F3A	472	2	23	74
HRAS	376	6	24	38
CBL	369	7	25	35
RUNX1	365	27	26	16
SH2B3	353	8	27	30
EZH2	293	20	28	19
PIK3CA	280	10	29	27
DNMT3A	278	13	30	23
SRSF2	271	2	31	75
NF1	255	19	32	20
RB1	255	6	33	39
ETV6	252	12	34	24
AKT1	250	3	35	59
PIK3R1	207	3	36	60
MSH6	199	5	37	44
CTNNB1	193	4	38	53
LCK	193	8	39	31
PIM1	191	3	40	61
TCF3	188	3	41	62
TBL1XR1	187	5	42	45
TCF12	187	2	43	76
EP300	154	5	44	46
ABL1	116	18	45	21
CYLD	100	2	46	77
CARD11	81	2	47	78
GATA2	81	2	48	79
SMARCB1	77	12	49	25
PDGFRA	66	5	50	47
ATM	65	3	51	63
CALR	63	2	52	80
TET2	56	7	53	36
APC	51	7	54	37
GATA1	46	3	55	64
ERBB2	43	9	56	29
MED12	39	3	57	65
NOTCH2	38	3	58	66
KDM6A	32	2	59	81
MPL	30	4	60	54
AMER1	27	2	61	82
KIT	22	5	62	48
KDR	17	8	63	32
NF2	17	4	64	55
EGFR	13	6	65	40
FGFR3	11	12	66	26
MLH1	11	5	67	49
ALK	10	6	68	41
PTPRC	9	3	69	67
SOCS1	9	4	70	56
MSH2	8	4	71	57
PDGFRB	8	10	72	28
PMS2	8	6	73	42
RET	7	5	74	50
STK11	7	8	75	33
MET	5	5	76	51
CDK4	4	3	77	68
FGFR2	4	3	78	69
MAP2K4	4	3	79	70
FGFR1	3	2	80	83
ARID1A	2	3	81	71
CACNA1D	2	2	82	84
ECT2L	2	2	83	85
FANCA	2	2	84	86
GATA3	2	1	85	89
KMT2D	2	5	86	52
TCF7L2	2	2	87	87
ARHGEF12	1	1	88	90
ATRX	1	1	89	91
BCL10	1	1	90	92
BCOR	1	1	91	93
BRCA1	1	1	92	94
BUB1B	1	1	93	95
CDK6	1	1	94	96
DNM2	1	1	95	97
GOPC	1	1	96	98
LHFP	1	1	97	99
MAP2K1	1	1	98	100
MKL1	1	1	99	101
MLL	1	3	100	72
MLL3	1	2	101	88
NUMA1	1	1	102	102
NUP214	1	1	103	103
PMS1	1	1	104	104
RNF43	1	1	105	105
ROS1	1	1	106	106
SMARCA4	1	1	107	107
SUZ12	1	1	108	108
TFEB	1	1	109	109
TNFAIP3	1	1	110	110
TPR	1	1	111	111
TRRAP	1	1	112	112
TSC2	1	1	113	113
UBR5	1	1	114	114
WHSC1	1	1	115	115
ZNF278	1	1	116	116

## Sheet: Table S1B
Table S1B: Driver genes affected by subtle mutations among the ALL census genes
Gene	Classification	Genetic alteration
ABL1	Oncogene	subtle mutation
AKT1	Oncogene	subtle mutation
ALK	Oncogene	subtle mutation
APC	TSG	subtle mutation
ARID1A	TSG	subtle mutation
ATM	TSG	subtle mutation
ATRX	TSG	subtle mutation
BCOR	TSG	subtle mutation
BRAF	Oncogene	subtle mutation
BRCA1	TSG	subtle mutation
CARD11	Oncogene	subtle mutation
CBL	Oncogene	subtle mutation
CDKN2A	TSG	subtle mutation
CREBBP	TSG	subtle mutation
CRLF2	Oncogene	subtle mutation
CTNNB1	Oncogene	subtle mutation
CYLD	TSG	subtle mutation
DNMT3A	Oncogene	subtle mutation
EGFR	Oncogene	subtle mutation
EP300	TSG	subtle mutation
ERBB2	Oncogene	subtle mutation
EZH2	Oncogene	subtle mutation
FBXW7	TSG	subtle mutation
FGFR2	Oncogene	subtle mutation
FGFR3	Oncogene	subtle mutation
FLT3	Oncogene	subtle mutation
GATA1	TSG	subtle mutation
GATA2	Oncogene	subtle mutation
GATA3	TSG	subtle mutation
H3F3A	Oncogene	subtle mutation
HRAS	Oncogene	subtle mutation
IDH1	Oncogene	subtle mutation
IDH2	Oncogene	subtle mutation
IKZF1	TSG	homozygous deletion
JAK1	Oncogene	subtle mutation
JAK2	Oncogene	subtle mutation
JAK3	Oncogene	subtle mutation
KDM6A	TSG	subtle mutation
KIT	Oncogene	subtle mutation
KRAS	Oncogene	subtle mutation
MAP2K1	Oncogene	subtle mutation
MAP2K4	TSG	homozygous deletion
MED12	Oncogene	subtle mutation
MET	Oncogene	subtle mutation
MLH1	TSG	subtle mutation
MLL3	TSG	subtle mutation
MPL	Oncogene	subtle mutation
MSH2	TSG	subtle mutation
MSH6	TSG	subtle mutation
NF1	TSG	subtle mutation
NF2	TSG	subtle mutation
NOTCH1	TSG	subtle mutation
NOTCH2	TSG	subtle mutation
NRAS	Oncogene	subtle mutation
PAX5	TSG	subtle mutation
PDGFRA	Oncogene	subtle mutation
PHF6	TSG	subtle mutation
PIK3CA	Oncogene	subtle mutation
PIK3R1	TSG	subtle mutation
PTEN	TSG	subtle mutation
PTPN11	Oncogene	subtle mutation
RB1	TSG	subtle mutation
RET	Oncogene	subtle mutation
RNF43	TSG	subtle mutation
RUNX1	TSG	subtle mutation
SMARCA4	TSG	subtle mutation
SMARCB1	TSG	subtle mutation
SOCS1	TSG	subtle mutation
SRSF2	Oncogene	subtle mutation
STK11	TSG	subtle mutation
TET2	TSG	subtle mutation
TNFAIP3	TSG	subtle mutation
TP53	TSG	subtle mutation
WT1	TSG	subtle mutation

## Sheet: Table S2A
Table S2A- Interactions between ALL-related proteins identified in the literature, in 2 different scientific reports and by 2 different methods
gene1	gene2
ATM	ABL1
ATM	BRCA1
ATM	TP53
ATM	STK11
AKT1	BRAF
AKT1	BRCA1
AKT1	PTEN
AKT1	MAP2K4
BCL10	CARD11
BRAF	MAP2K1
HRAS	BRAF
CREBBP	CTNNB1
CREBBP	BRCA1
CREBBP	TP53
CREBBP	SMARCB1
CREBBP	MLL
EGFR	CTNNB1
ABL1	EGFR
EGFR	MET
EGFR	PIK3R1
EGFR	ERBB2
EGFR	CBL
EGFR	PTPN11
APC	CTNNB1
CTNNB1	TRRAP
PTPRC	CTNNB1
CTNNB1	TCF7L2
CTNNB1	ERBB2
CTNNB1	TCF3
CTNNB1	MLL
SMARCA4	BRCA1
SMARCA4	SMARCB1
SMARCA4	RB1
SMARCA4	ARID1A
H3F3A	ATRX
ABL1	BRCA1
ABL1	JAK2
ABL1	PIK3R1
ABL1	CBL
ABL1	RB1
BRCA1	FANCA
BRCA1	TP53
BRCA1	MLH1
BRCA1	MSH2
BRCA1	MSH6
BRCA1	EP300
BRCA1	RB1
JAK1	PDGFRB
JAK3	JAK1
JAK2	PDGFRB
JAK2	PTPN11
JAK2	SOCS1
KIT	JAK2
JAK2	MPL
TP53	UBR5
TP53	EP300
TP53	MLL
SMARCB1	ARID1A
LCK	PIK3R1
LCK	PTPRC
LCK	CBL
LCK	SH2B3
LCK	PIK3CA
MET	CBL
PDGFRB	PIK3R1
PDGFRA	PDGFRB
PDGFRB	PTPN11
PDGFRB	PTEN
PIK3R1	CBL
PIK3R1	KIT
PIK3R1	PIK3CA
PIK3R1	HRAS
RET	CBL
CDKN2A	CDK4
CDKN2A	CDK6
CDK4	RB1
RUNX1	CDK6
ERBB2	PTPN11
EZH2	SUZ12
CBL	KDR
CBL	PIK3CA
PTPN11	KIT
FBXW7	NOTCH1
TCF3	EP300
MLH1	PMS1
MLH1	PMS2
MSH2	MSH6
PIK3CA	NRAS
EP300	NOTCH1

## Sheet: Table S2B
Table S2B - degree of connectivity for interacting ALL-related proteins
Gene	Number of partners
BRCA1	12
CTNNB1	9
CBL	8
PIK3R1	8
ABL1	7
EGFR	7
JAK2	6
PDGFRB	6
TP53	6
CREBBP	5
LCK	5
PTPN11	5
AKT1	4
ATM	4
EP300	4
PIK3CA	4
RB1	4
SMARCA4	4
ERBB2	3
KIT	3
MLH1	3
MLL	3
SMARCB1	3
ARID1A	2
BRAF	2
CDK4	2
CDK6	2
CDKN2A	2
HRAS	2
JAK1	2
MET	2
MSH2	2
MSH6	2
NOTCH1	2
PTEN	2
PTPRC	2
TCF3	2
APC	1
ATRX	1
BCL10	1
CARD11	1
EZH2	1
FANCA	1
FBXW7	1
H3F3A	1
JAK3	1
KDR	1
MAP2K1	1
MAP2K4	1
MPL	1
NRAS	1
PDGFRA	1
PMS1	1
PMS2	1
RET	1
RUNX1	1
SH2B3	1
SOCS1	1
STK11	1
SUZ12	1
TCF7L2	1
TRRAP	1
UBR5	1

## Sheet: Table S3
Table S3 - Co-occurrence of mutations in ALL samples
gene1	gene2	nb_samples
ABL1	KIT	1
AKT1	PIK3R1	69
ALK	SOCS1	3
ATM	BRCA1	1
BRAF	HRAS	3
BRCA1	TRRAP	1
CALR	MAP2K1	1
CBL	PTPRC	3
CDKN2A	TP53	16
CDKN2A	CDK4	1
CREBBP	RUNX1	1
CREBBP	MSH6	37
CREBBP	CTNNB1	37
CREBBP	TCF3	37
CREBBP	TCF12	37
CREBBP	EP300	26
CTNNB1	TCF3	125
CTNNB1	TBL1XR1	125
CTNNB1	APC	2
CTNNB1	ERBB2	1
CTNNB1	KDR	1
CTNNB1	NF2	1
CTNNB1	EGFR	1
CTNNB1	MET	1
CTNNB1	FGFR1	1
EGFR	SOCS1	3
EGFR	PDGFRB	6
EGFR	RET	5
EGFR	MET	4
EGFR	MAP2K4	3
ERBB2	NF2	2
ERBB2	EGFR	5
ERBB2	SOCS1	2
ETV6	SOCS1	1
ETV6	PDGFRB	1
EZH2	DNMT3A	30
FANCA	BRCA1	1
FBXW7	PTEN	37
FGFR3	SOCS1	3
FLT3	PTPN11	12
GATA1	ARID1A	1
HRAS	PIK3CA	2
HRAS	NF1	2
HRAS	PIK3R1	1
IL7R	JAK3	1
JAK1	IL7R	1
JAK1	JAK3	42
JAK2	PTPN11	5
JAK2	JAK3	32
JAK2	CRLF2	7
JAK2	ALK	1
JAK3	PIK3R1	1
JAK3	LCK	46
JAK3	KIT	1
JAK3	ALK	1
JAK3	SOCS1	1
KDR	MET	3
KIT	SOCS1	2
KRAS	PIK3CA	3
LCK	KIT	1
LCK	SOCS1	1
LCK	MET	1
MED12	TRRAP	1
MLH1	MSH2	4
MLH1	PMS2	4
MPL	SOCS1	3
MSH2	PMS2	3
MSH6	MLH1	1
MSH6	MSH2	1
MSH6	PMS2	2
NOTCH1	FBXW7	30
NOTCH1	RUNX1	1
NOTCH1	PIK3CA	4
NOTCH1	RB1	1
NOTCH1	AKT1	3
NOTCH1	CTNNB1	1
NOTCH1	LCK	1
NRAS	PIK3CA	2
NUMA1	WHSC1	1
PAX5	CREBBP	25
PAX5	RB1	24
PAX5	EP300	2
PDGFRA	KIT	3
PDGFRA	EGFR	2
PDGFRA	PDGFRB	2
PIK3CA	AKT1	81
PIK3CA	PIK3R1	63
PIK3CA	LCK	1
PIK3CA	PDGFRB	3
PIK3R1	CTNNB1	1
PIK3R1	LCK	1
PIK3R1	PDGFRA	1
PIK3R1	ERBB2	2
PIK3R1	KIT	1
PIK3R1	EGFR	1
PIK3R1	ALK	1
PIK3R1	SOCS1	1
PIK3R1	PDGFRB	1
PIK3R1	RET	1
PIK3R1	MET	1
PIK3R1	FGFR2	1
PIK3R1	FGFR1	1
PIM1	EGFR	2
PMS1	UBR5	1
PTEN	TP53	24
PTEN	AKT1	19
PTEN	CTNNB1	22
PTEN	PDGFRA	1
PTEN	PDGFRB	1
PTEN	STK11	1
PTPN11	JAK1	7
PTPN11	CTNNB1	12
PTPN11	LCK	12
RB1	PIK3R1	1
RB1	TCF3	93
RB1	SMARCB1	2
RB1	CDK4	1
RUNX1	EP300	1
RUNX1	SMARCB1	1
SMARCB1	GATA1	2
SOCS1	PDGFRB	4
SOCS1	MET	2
TCF3	TCF12	128
TP53	WT1	5
TP53	CREBBP	31
TP53	HRAS	2
TP53	RB1	33
TP53	MSH6	28
TP53	EP300	4
TP53	SMARCB1	1
TP53	SOCS1	1
TP53	MSH2	2
TP53	STK11	1
TP53	ATRX	1

## Sheet: Table S4
Table S4: Ranking ALL driver genes
Gene_name	Rank_per_number_of_samples	Rank_per_number_of_distinct_mutations	rank_per_degree	rank_Prob
TP53	13	4	1	0.000520214
NOTCH1	4	1	38	0.005573722
CREBBP	18	10	5	0.005573722
PTEN	11	2	28	0.008026159
EGFR	65	38	2	0.010998811
JAK2	3	13	11	0.012262188
ABL1	45	21	8	0.020214031
PTPN11	7	12	18	0.021403092
CBL	25	34	5	0.023409631
EP300	44	43	4	0.024375743
EZH2	28	19	20	0.029652200
JAK1	9	13	22	0.029949465
CDKN2A	8	15	22	0.032327586
WT1	15	3	85	0.037232461
BRCA1	88	89	3	0.039016052
DNMT3A	30	23	22	0.039239001
FBXW7	10	9	38	0.044812723
PDGFRB	71	27	16	0.045184304
RUNX1	26	16	28	0.047562426
ERBB2	56	29	15	0.047934007
RB1	32	38	10	0.049048751
CTNNB1	38	53	7	0.051501189
PAX5	12	5	74	0.053136147
SMARCB1	49	24	28	0.057074911
LCK	38	30	20	0.059453032
PIK3R1	36	58	8	0.064209275
BRAF	16	34	18	0.066884661
IL7R	14	6	85	0.073127229
PHF6	20	7	85	0.084794887
HRAS	24	38	22	0.088287753
ATM	51	58	12	0.092746730
FLT3	1	8	85	0.096313912
PIK3CA	29	27	38	0.098320452
AKT1	35	58	13	0.099509512
KDR	63	30	38	0.102556480
IKZF1	5	10	74	0.102556480
CDK4	77	58	14	0.106123662
KIT	62	43	28	0.120689655
MLH1	66	43	28	0.120689655
MET	76	43	28	0.120689655
PDGFRA	50	43	35	0.132654578
MSH6	37	43	38	0.135552913
KRAS	6	18	62	0.141795482
MLL	88	58	22	0.153686088
NRAS	2	17	74	0.165502378
JAK3	21	22	62	0.166765755
STK11	74	30	53	0.169441141
FGFR3	66	24	62	0.178359096
APC	54	34	53	0.181926278
SOCS1	69	53	38	0.192033294
MSH2	71	53	38	0.192033294
PMS2	71	38	53	0.192033294
SMARCA4	88	89	16	0.192627824
RET	74	43	53	0.201322830
SH2B3	27	30	62	0.209571938
TCF3	41	58	38	0.220273484
PTPRC	69	58	38	0.220273484
ARID1A	81	58	38	0.220273484
NF1	32	20	85	0.222948870
ALK	68	38	62	0.242865636
CDK6	88	89	22	0.255053508
TBL1XR1	42	43	62	0.258843639
ETV6	34	24	85	0.260404281
PIM1	40	58	62	0.284482759
MAP2K4	77	58	62	0.284482759
FGFR1	80	73	35	0.288718787
H3F3A	23	73	38	0.304994055
FANCA	81	73	38	0.304994055
TNFAIP3	88	89	28	0.312128419
TET2	53	34	85	0.343638526
CYLD	46	73	53	0.366304994
KDM6A	59	73	53	0.366304994
BCL10	88	89	35	0.371953032
MPL	60	53	74	0.374182521
NF2	63	53	74	0.374182521
TCF7L2	81	73	62	0.387039239
FGFR2	77	58	74	0.387931034
ATRX	88	89	38	0.395362663
BUB1B	88	89	38	0.395362663
SUZ12	88	89	38	0.395362663
IDH1	17	43	85	0.405841260
KMT2D	81	43	85	0.405841260
CARD11	47	73	74	0.406881688
MLL3	88	73	74	0.406881688
CRLF2	22	58	85	0.482758621
GATA1	55	58	85	0.482758621
MED12	57	58	85	0.482758621
NOTCH2	58	58	85	0.482758621
MAP2K1	88	89	53	0.492345422
TRRAP	88	89	53	0.492345422
TSC2	88	89	53	0.492345422
IDH2	19	73	85	0.526233650
SRSF2	31	73	85	0.526233650
TCF12	42	73	85	0.526233650
GATA2	47	73	85	0.526233650
CALR	52	73	85	0.526233650
AMER1	61	73	85	0.526233650
CACNA1D	81	73	85	0.526233650
ECT2L	81	73	85	0.526233650
DNM2	88	89	62	0.534482759
UBR5	88	89	62	0.534482759
WHSC1	88	89	62	0.534482759
PMS1	88	89	74	0.571938169
RNF43	88	89	74	0.571938169
ROS1	88	89	74	0.571938169
GATA3	81	89	85	0.587470273
ARHGEF12	88	89	85	0.587470273
BCOR	88	89	85	0.587470273
GOPC	88	89	85	0.587470273
LHFP	88	89	85	0.587470273
MKL1	88	89	85	0.587470273
NUMA1	88	89	85	0.587470273
NUP214	88	89	85	0.587470273
TFEB	88	89	85	0.587470273
TPR	88	89	85	0.587470273
ZNF278	88	89	85	0.587470273

## Sheet: Table S5A
Table S5A - Interactions of ALL-related proteins identified in literature-curated data (LCI) and in our yeast two-hybrid screen (Y2H)
gene1	gene2	interaction_source
ATM	ABL1	LCI
ATM	TP53	LCI
ATM	BRCA1	LCI
ATM	STK11	LCI
ATM	BLM	LCI
ATM	CHEK1	LCI
ATM	CHEK2	LCI
ATM	H2AFX	LCI
ATM	MDC1	LCI
ATM	MDM4	LCI
ATM	MRE11A	LCI
ATM	NBN	LCI
ATM	RBBP8	LCI
ATM	TP53BP1	LCI
ATM	POLR2A	LCI
MLH1	PMS2	LCI
MLH1	PMS1	LCI
MLH1	BLM	LCI
MLH1	MSH3	LCI
MLH1	EXO1	LCI
MLH1	FAN1	LCI
PIK3R1	ABL1	LCI
PIK3R1	EGFR	LCI
PIK3R1	HRAS	LCI
PIK3R1	KIT	LCI
PIK3R1	CTNNB1	LCI
PIK3R1	PIK3CA	LCI
PIK3R1	CBL	LCI
PIK3R1	JAK2	LCI
PIK3R1	PDGFRB	LCI
PIK3R1	EPOR	LCI
PIK3R1	ERBB3	LCI
PIK3R1	FYN	LCI
PIK3R1	GAB1	LCI
PIK3R1	GRB2	LCI
PIK3R1	INSR	LCI
PIK3R1	IRS1	LCI
PIK3R1	SH3KBP1	LCI
PIK3R1	SHC1	LCI
PIK3R1	SOS1	LCI
PIK3R1	SRC	LCI
PIK3R1	VAV1	LCI
ABL1	EGFR	LCI
ABL1	RB1	LCI
ABL1	CBL	LCI
ABL1	JAK2	LCI
ABL1	BRCA1	LCI
ABL1	BCR	LCI
ABL1	CRK	LCI
ABL1	CRKL	LCI
ABL1	GRB2	LCI
ABL1	HCK	LCI
ABL1	INPPL1	LCI
ABL1	NCK1	LCI
ABL1	PTPN6	LCI
ABL1	RAD51	LCI
ABL1	RIN1	LCI
ABL1	SHC1	LCI
ABL1	SRC	LCI
ABL1	TP73	LCI
ABL1	UBC	LCI
CDK6	CDKN2A	LCI
RUNX1	CDK6	LCI
CDK6	CCND1	LCI
CDK6	CCND3	LCI
CDK6	CDKN2B	LCI
CDK6	CDKN2C	LCI
CDK6	CDKN2D	LCI
EGFR	ERBB2	LCI
EGFR	MET	LCI
EGFR	CTNNB1	LCI
EGFR	PTPN11	LCI
EGFR	CBL	LCI
EGFR	AR	LCI
EGFR	CALM1	LCI
EGFR	CDC37	LCI
EGFR	CDH1	LCI
EGFR	CRK	LCI
EGFR	CRKL	LCI
EGFR	CTNNA1	LCI
EGFR	EZR	LCI
EGFR	GAB1	LCI
EGFR	GRB2	LCI
EGFR	HCK	LCI
EGFR	HDAC6	LCI
EGFR	HSP90AA1	LCI
EGFR	HSP90AB1	LCI
EGFR	HSPA5	LCI
EGFR	HSPA8	LCI
EGFR	HSPA9	LCI
EGFR	HSPB1	LCI
EGFR	MUC1	LCI
EGFR	NCK1	LCI
EGFR	PLCG1	LCI
EGFR	PTPN1	LCI
EGFR	RASA1	LCI
EGFR	SFN	LCI
EGFR	SHC1	LCI
EGFR	SOS1	LCI
EGFR	SRC	LCI
EGFR	STAT1	LCI
EGFR	STAT3	LCI
EGFR	STAT5B	LCI
EGFR	STUB1	LCI
EGFR	UBC	LCI
EGFR	YWHAQ	LCI
EGFR	YWHAZ	LCI
EGFR	HGS	LCI
EGFR	LGALS1	LCI
ERBB2	CTNNB1	LCI
ERBB2	PTPN11	LCI
ERBB2	CDC37	LCI
ERBB2	ERBB3	LCI
ERBB2	GRB2	LCI
ERBB2	HSP90AA1	LCI
ERBB2	HSP90AB1	LCI
ERBB2	SHC1	LCI
ERBB2	STAT1	LCI
ERBB2	STAT3	LCI
ERBB2	STUB1	LCI
HRAS	BRAF	LCI
HRAS	RAF1	LCI
HRAS	RASA1	LCI
HRAS	RIN1	LCI
HRAS	SOS1	LCI
HRAS	LGALS1	LCI
KIT	JAK2	LCI
KIT	GRB2	LCI
KIT	PIK3R2	LCI
KIT	PLCG1	LCI
KIT	UBC	LCI
MET	CBL	LCI
MET	GAB1	LCI
MET	GRB2	LCI
MET	PTPRJ	LCI
MET	SRC	LCI
CDKN2A	CDK4	LCI
CDKN2A	HSPA9	LCI
CDKN2A	HUWE1	LCI
CDKN2A	MDM2	LCI
CDKN2A	NPM1	LCI
CDKN2A	PIAS2	LCI
AKT1	BRAF	LCI
AKT1	PTEN	LCI
AKT1	BRCA1	LCI
AKT1	MAP2K4	LCI
AKT1	AR	LCI
AKT1	CHUK	LCI
AKT1	GSK3B	LCI
AKT1	HSP90AA1	LCI
AKT1	HSPB1	LCI
AKT1	MDM2	LCI
AKT1	RAF1	LCI
AKT1	UBC	LCI
AKT1	YWHAZ	LCI
AKT1	FOXO4	LCI
SMARCA4	RB1	LCI
SMARCA4	CREBBP	LCI
SMARCA4	BRCA1	LCI
SMARCA4	SMARCB1	LCI
SMARCA4	ARID1A	LCI
SMARCA4	HDAC2	LCI
SMARCA4	SMARCC1	LCI
SMARCA4	SMARCC2	LCI
SMARCA4	SMARCE1	LCI
SMARCA4	NR3C1	LCI
SMARCA4	POLR2A	LCI
CTNNB1	CREBBP	LCI
CTNNB1	APC	LCI
CTNNB1	TCF3	LCI
CTNNB1	TRRAP	LCI
PTPRC	CTNNB1	LCI
CTNNB1	TCF7L2	LCI
CTNNB1	MLL	LCI
CTNNB1	AR	LCI
CTNNB1	AXIN1	LCI
CTNNB1	CDH1	LCI
CTNNB1	CTNNA1	LCI
CTNNB1	GSK3B	LCI
CTNNB1	KAT2A	LCI
CTNNB1	MUC1	LCI
CTNNB1	PSEN1	LCI
CTNNB1	PTPRJ	LCI
CTNNB1	RBBP5	LCI
CTNNB1	SKP1	LCI
CTNNB1	UBC	LCI
CTNNB1	YWHAZ	LCI
CDK4	RB1	LCI
CDK4	CCND1	LCI
CDK4	CCND3	LCI
CDK4	CDC37	LCI
CDK4	CDKN1A	LCI
CDK4	CDKN2B	LCI
CDK4	CDKN2C	LCI
CDK4	CDKN2D	LCI
CDK4	HSP90AA1	LCI
CDK4	HSP90AB1	LCI
CDK4	MYC	LCI
CDK4	PSMD10	LCI
LCK	PIK3CA	LCI
LCK	CBL	LCI
LCK	PTPRC	LCI
LCK	SH2B3	LCI
LCK	EZR	LCI
LCK	KHDRBS1	LCI
LCK	STAT1	LCI
LCK	ZAP70	LCI
KRAS	CALM1	LCI
KRAS	RAF1	LCI
RB1	BRCA1	LCI
RB1	AR	LCI
RB1	ATF2	LCI
RB1	CCND1	LCI
RB1	CDC27	LCI
RB1	DNMT1	LCI
RB1	HDAC1	LCI
RB1	KAT2B	LCI
RB1	MDM2	LCI
RB1	PHB	LCI
RB1	PPP1CA	LCI
RB1	PSMD10	LCI
RB1	RAF1	LCI
RB1	RBBP4	LCI
RB1	JUN	LCI
CBL	KDR	LCI
KDR	NCK1	LCI
KDR	PTPN6	LCI
KDR	SHC1	LCI
BCL10	CARD11	LCI
BCL10	CHUK	LCI
BCL10	IKBKG	LCI
BCL10	TRAF2	LCI
BCL10	UBC	LCI
BRAF	MAP2K1	LCI
BRAF	HSP90AB1	LCI
BRAF	MAP3K1	LCI
BRAF	RAF1	LCI
BRAF	YWHAB	LCI
BRAF	YWHAG	LCI
BRAF	YWHAQ	LCI
BRAF	YWHAZ	LCI
CREBBP	TP53	LCI
CREBBP	BRCA1	LCI
CREBBP	SMARCB1	LCI
CREBBP	MLL	LCI
CREBBP	ANAPC7	LCI
CREBBP	AR	LCI
CREBBP	ATF2	LCI
CREBBP	CREB1	LCI
CREBBP	CSNK2A1	LCI
CREBBP	ESR1	LCI
CREBBP	FOS	LCI
CREBBP	HIF1A	LCI
CREBBP	KAT2B	LCI
CREBBP	KHDRBS1	LCI
CREBBP	MDM2	LCI
CREBBP	NCOA2	LCI
CREBBP	NCOA3	LCI
CREBBP	PML	LCI
CREBBP	RELA	LCI
CREBBP	SMAD2	LCI
CREBBP	SMAD3	LCI
CREBBP	STAT1	LCI
CREBBP	STAT3	LCI
CREBBP	FOXO4	LCI
CREBBP	JUN	LCI
CREBBP	KLF4	LCI
CREBBP	MYOD1	LCI
CREBBP	NR3C1	LCI
CREBBP	SREBF1	LCI
PIK3CA	NRAS	LCI
PIK3CA	IRS1	LCI
APC	AXIN1	LCI
APC	CTNNA1	LCI
NF2	HGS	LCI
BUB1B	ANAPC7	LCI
BUB1B	CDC27	LCI
BUB1B	PLK1	LCI
BUB1B	SUMO1	LCI
PTEN	TP53	LCI
PTEN	CSNK2A1	LCI
PTEN	NEDD4	LCI
PTEN	UBC	LCI
PTEN	USP7	LCI
TP53	EP300	LCI
TP53	BRCA1	LCI
TP53	UBR5	LCI
TP53	MLL	LCI
TP53	BCR	LCI
TP53	CDKN1A	LCI
TP53	CHEK1	LCI
TP53	CHEK2	LCI
TP53	CREB1	LCI
TP53	DAXX	LCI
TP53	HDAC1	LCI
TP53	HDAC2	LCI
TP53	HSP90AA1	LCI
TP53	HSPA5	LCI
TP53	HSPA8	LCI
TP53	HSPA9	LCI
TP53	HSPB1	LCI
TP53	HUWE1	LCI
TP53	KAT2B	LCI
TP53	MAPK1	LCI
TP53	MDM2	LCI
TP53	MDM4	LCI
TP53	NCOR1	LCI
TP53	NPM1	LCI
TP53	PARP1	LCI
TP53	PHB	LCI
TP53	PIAS1	LCI
TP53	PIAS2	LCI
TP53	PLK1	LCI
TP53	PML	LCI
TP53	RAD51	LCI
TP53	RBBP5	LCI
TP53	RPA1	LCI
TP53	SFN	LCI
TP53	SIRT1	LCI
TP53	SMAD2	LCI
TP53	SMAD3	LCI
TP53	SMARCC1	LCI
TP53	SP1	LCI
TP53	STUB1	LCI
TP53	SUMO1	LCI
TP53	TP53BP1	LCI
TP53	TWIST1	LCI
TP53	UBC	LCI
TP53	UBE2I	LCI
TP53	USP7	LCI
TP53	WDR5	LCI
TP53	YWHAG	LCI
TP53	YY1	LCI
EP300	BRCA1	LCI
EP300	NOTCH1	LCI
EP300	CREB1	LCI
EP300	ESR1	LCI
EP300	HDAC1	LCI
EP300	HDAC3	LCI
EP300	HDAC6	LCI
EP300	HIF1A	LCI
EP300	HIST1H3A	LCI
EP300	KAT2B	LCI
EP300	MDM2	LCI
EP300	MYC	LCI
EP300	NBN	LCI
EP300	NCOA3	LCI
EP300	NFKB1	LCI
EP300	PARP1	LCI
EP300	PCNA	LCI
EP300	RELA	LCI
EP300	SIRT1	LCI
EP300	SMAD2	LCI
EP300	SMAD3	LCI
EP300	SP1	LCI
EP300	STAT3	LCI
EP300	STAT5A	LCI
EP300	STAT5B	LCI
EP300	TP73	LCI
EP300	VDR	LCI
EP300	ETS1	LCI
EP300	HIST1H4A	LCI
EP300	JUN	LCI
EP300	KLF4	LCI
EP300	MYOD1	LCI
EP300	YY1	LCI
JAK3	JAK1	LCI
JAK3	STAT5A	LCI
PTPN11	JAK1	LCI
PTPN11	PDGFRB	LCI
PTPN11	FRS2	LCI
PTPN11	GAB1	LCI
PTPN11	INSR	LCI
PTPN11	IRS1	LCI
PTPN11	SOCS3	LCI
PTPN11	STAT5A	LCI
WHSC1	HDAC1	LCI
WHSC1	HDAC2	LCI
MAP2K1	MAPK1	LCI
MAP2K1	RAF1	LCI
BRCA1	MSH2	LCI
MSH2	MSH6	LCI
MSH2	MSH3	LCI
MSH2	EXO1	LCI
CBL	RET	LCI
CBL	BCR	LCI
CBL	CRK	LCI
CBL	CRKL	LCI
CBL	CSF1R	LCI
CBL	FYN	LCI
CBL	GRB2	LCI
CBL	HCK	LCI
CBL	INPPL1	LCI
CBL	ITSN1	LCI
CBL	LYN	LCI
CBL	NCK1	LCI
CBL	PIK3R2	LCI
CBL	PLCG1	LCI
CBL	SH3KBP1	LCI
CBL	SHC1	LCI
CBL	SRC	LCI
CBL	UBC	LCI
CBL	UBE2D2	LCI
CBL	UBE2L3	LCI
CBL	VAV1	LCI
CBL	YWHAB	LCI
CBL	YWHAH	LCI
CBL	YWHAQ	LCI
CBL	ZAP70	LCI
FBXW7	NOTCH1	LCI
FBXW7	MYC	LCI
FBXW7	SKP1	LCI
FBXW7	SREBF1	LCI
TCF3	TWIST1	LCI
TCF3	VDR	LCI
TCF3	MYOD1	LCI
KDM6A	ASH2L	LCI
KDM6A	RBBP5	LCI
KDM6A	WDR5	LCI
JAK2	MPL	LCI
JAK2	PDGFRB	LCI
JAK2	SOCS1	LCI
JAK2	EPOR	LCI
JAK2	GTF2I	LCI
JAK2	IRS1	LCI
JAK2	PTPN1	LCI
JAK2	RAF1	LCI
JAK2	SOCS3	LCI
JAK2	STAT1	LCI
JAK2	STAT3	LCI
JAK2	STAT5A	LCI
JAK2	STAT5B	LCI
JAK2	VAV1	LCI
EZH2	SUZ12	LCI
EZH2	DNMT3A	LCI
EZH2	DNMT1	LCI
EZH2	DNMT3B	LCI
EZH2	EED	LCI
EZH2	HIST1H3A	LCI
EZH2	RBBP4	LCI
EZH2	VAV1	LCI
SUZ12	EED	LCI
SUZ12	GTF2I	LCI
SUZ12	RBBP4	LCI
FGFR1	CDH1	LCI
FGFR1	FGF1	LCI
FGFR1	FRS2	LCI
FGFR1	NEDD4	LCI
FGFR1	PLCG1	LCI
H3F3A	ATRX	LCI
H3F3A	DAXX	LCI
H3F3A	PARP1	LCI
H3F3A	HIST1H4A	LCI
DNM2	GRB2	LCI
DNM2	ITSN1	LCI
TRRAP	KAT2A	LCI
TRRAP	MYC	LCI
BRCA1	FANCA	LCI
BRCA1	MSH6	LCI
BRCA1	AR	LCI
BRCA1	ESR1	LCI
BRCA1	H2AFX	LCI
BRCA1	HDAC2	LCI
BRCA1	MDC1	LCI
BRCA1	MRE11A	LCI
BRCA1	MSH3	LCI
BRCA1	MYC	LCI
BRCA1	NBN	LCI
BRCA1	NCOA2	LCI
BRCA1	NCOA3	LCI
BRCA1	PPP1CA	LCI
BRCA1	RAD51	LCI
BRCA1	RBBP8	LCI
BRCA1	RELA	LCI
BRCA1	RPA1	LCI
BRCA1	SMAD3	LCI
BRCA1	SP1	LCI
BRCA1	SUMO1	LCI
BRCA1	UBC	LCI
BRCA1	UBE2D2	LCI
BRCA1	UBE2I	LCI
BRCA1	UBE2L3	LCI
BRCA1	POLR2A	LCI
PIM1	HSP90AA1	LCI
PIM1	MDM2	LCI
FANCA	BLM	LCI
FANCA	CHUK	LCI
FANCA	RPA1	LCI
JAK1	PDGFRB	LCI
JAK1	SOCS3	LCI
JAK1	STAT1	LCI
JAK1	STAT3	LCI
JAK1	TYK2	LCI
STK11	CDC37	LCI
STK11	HSP90AA1	LCI
SMARCB1	ARID1A	LCI
SMARCB1	SMARCC1	LCI
SMARCB1	SMARCC2	LCI
SMARCB1	SMARCE1	LCI
CYLD	HDAC6	LCI
CYLD	IKBKG	LCI
CYLD	UBC	LCI
MSH6	BLM	LCI
MSH6	PCNA	LCI
RUNX1	FOS	LCI
RUNX1	HDAC1	LCI
RUNX1	HDAC2	LCI
RUNX1	PML	LCI
RUNX1	JUN	LCI
PDGFRA	PDGFRB	LCI
PDGFRB	FYN	LCI
PDGFRB	NCK1	LCI
PDGFRB	PDGFB	LCI
PDGFRB	PLCG1	LCI
PDGFRB	STAT1	LCI
PDGFRB	TYK2	LCI
RET	PLCG1	LCI
RET	STAT3	LCI
ATRX	DAXX	LCI
ATRX	RAD51	LCI
ATRX	HIST2H3C	LCI
IKZF1	HDAC2	LCI
SOCS1	CSF1R	LCI
SOCS1	IRS1	LCI
SOCS1	RELA	LCI
PDGFRA	CRK	LCI
PDGFRA	CRKL	LCI
PDGFRA	PDGFB	LCI
PDGFRA	PLCG1	LCI
PTPRC	FYN	LCI
PTPRC	LYN	LCI
FGFR2	FGF1	LCI
FGFR3	STAT1	LCI
FGFR3	STAT3	LCI
TCF7L2	PSEN1	LCI
UBR5	UBC	LCI
TSC2	YWHAB	LCI
TSC2	YWHAQ	LCI
TSC2	YWHAZ	LCI
DNMT3A	DNMT3B	LCI
DNMT3A	HDAC1	LCI
DNMT3A	MYC	LCI
DNMT3A	PIAS1	LCI
DNMT3A	PIAS2	LCI
DNMT3A	UBE2I	LCI
SH2B3	GRB2	LCI
NOTCH1	MDM2	LCI
NOTCH1	NFKB1	LCI
TNFAIP3	IKBKG	LCI
TNFAIP3	TRAF2	LCI
TNFAIP3	UBC	LCI
TNFAIP3	YWHAB	LCI
TNFAIP3	YWHAH	LCI
TNFAIP3	YWHAZ	LCI
TBL1XR1	HDAC3	LCI
TBL1XR1	NCOR1	LCI
ARID1A	SMARCC1	LCI
ARID1A	SMARCC2	LCI
ALK	GRB2	LCI
ALK	PLCG1	LCI
PAX5	ETS1	LCI
MAP2K4	MAP3K1	LCI
RNF43	UBE2D2	LCI
ROS1	PTPN6	LCI
MLL	ASH2L	LCI
MLL	HIST1H3A	LCI
MLL	RBBP5	LCI
MLL	WDR5	LCI
PMS2	PCNA	LCI
PMS2	FAN1	LCI
MLL3	HIST2H3C	LCI
ABL1	ABI2	Y2H
ABL1	C11orf51	Y2H
ABL1	DVL2	Y2H
ABL1	PLEKHA4	Y2H
AKT1	C6orf182	Y2H
AKT1	CEP76	Y2H
AKT1	CTDSP2	Y2H
AKT1	NOL4	Y2H
AKT1	NOTCH1	Y2H
AKT1	TCL1A	Y2H
AKT1	TRMT2B	Y2H
CDKN2A	ANKRA2	Y2H
CDKN2A	ASPRV1	Y2H
CDKN2A	AZIN1	Y2H
CDKN2A	C11orf51	Y2H
CDKN2A	C4orf21	Y2H
CDKN2A	CCNDBP1	Y2H
CDKN2A	CENPA	Y2H
CDKN2A	EFHC2	Y2H
CDKN2A	EXOC2	Y2H
CDKN2A	GMNN	Y2H
CDKN2A	HLA-DOB	Y2H
CDKN2A	MAF1	Y2H
CDKN2A	MGC34796	Y2H
CDKN2A	PTP4A3	Y2H
CDKN2A	RBM26	Y2H
CDKN2A	SIX2	Y2H
CDKN2A	UBL7	Y2H
CDKN2A	VAMP1	Y2H
CDKN2A	ZNF687	Y2H
CDKN2A	ZUFSP	Y2H
FBXW7	EXT1	Y2H
FBXW7	TSC22D4	Y2H
IDH1	AGGF1	Y2H
IDH1	DKK3	Y2H
IDH1	EFCAB4A	Y2H
IDH1	FAM131A	Y2H
IDH1	FHL2	Y2H
IDH1	FIGNL1	Y2H
IDH1	LAX1	Y2H
IDH1	NUP62	Y2H
IDH1	PRDM14	Y2H
IDH1	TMOD4	Y2H
IDH1	UBL7	Y2H
JAK2	ARL11	Y2H
JAK2	HSFY1	Y2H
KRAS	ARL6IP5	Y2H
KRAS	LYPD4	Y2H
KRAS	NDUFA13	Y2H
KRAS	RHOA	Y2H
MLH1	AES	Y2H
MLH1	CCDC33	Y2H
MLH1	CDCA7L	Y2H
MLH1	CEP76	Y2H
MLH1	CXorf57	Y2H
MLH1	KIAA1377	Y2H
MLH1	LY96	Y2H
MLH1	MAGEA8	Y2H
MLH1	MLH3	Y2H
MLH1	UBOX5	Y2H
MLH1	ZBED1	Y2H
MLH1	ZC3H11A	Y2H
NOTCH1	ARL6IP5	Y2H
NOTCH1	B3GALT4	Y2H
NOTCH1	C1orf217	Y2H
NOTCH1	C6orf182	Y2H
NOTCH1	C9orf62	Y2H
NOTCH1	COL4A6	Y2H
NOTCH1	EXT1	Y2H
NOTCH1	FAM185A	Y2H
NOTCH1	KIAA1191	Y2H
NOTCH1	LNX2	Y2H
NOTCH1	RHOA	Y2H
NOTCH1	GOLGA2	Y2H
NOTCH1	HMGN5	Y2H
NOTCH1	MAGED1	Y2H
NOTCH1	GOPC	Y2H
NOTCH1	POU2AF1	Y2H
NOTCH1	TLE3	Y2H
NOTCH1	NCRNA00260	Y2H
NOTCH1	DAZAP2	Y2H
PTPN11	BEX1	Y2H
PTPN11	BEX2	Y2H
PTPN11	BLZF1	Y2H
PTPN11	C6orf123	Y2H
PTPN11	C9orf62	Y2H
PTPN11	CTDSP1	Y2H
PTPN11	DMRTC1	Y2H
PTPN11	FAM71E1	Y2H
PTPN11	GOLGA2	Y2H
PTPN11	GTF2A2	Y2H
PTPN11	NSUN5	Y2H
PTPN11	NSUN5C	Y2H
PTPN11	ORMDL3	Y2H
PTPN11	PLEKHA4	Y2H
PTPN11	PNCK	Y2H
PTPN11	POU2AF1	Y2H
PTPN11	RANGRF	Y2H
PTPN11	SERF2	Y2H
PTPN11	SERPINF1	Y2H
PTPN11	SFRS13A	Y2H
PTPN11	SLC38A1	Y2H
PTPN11	SLN	Y2H
PTPN11	STAT1	Y2H
PTPN11	TLK1	Y2H
PTPN11	TRIM32	Y2H
PTPN11	TRMT2B	Y2H
SMARCB1	ABI2	Y2H
SMARCB1	AES	Y2H
SMARCB1	ARL11	Y2H
SMARCB1	ATP5A1	Y2H
SMARCB1	ATPBD4	Y2H
SMARCB1	BHLHE40	Y2H
SMARCB1	BLZF1	Y2H
SMARCB1	C10orf18	Y2H
SMARCB1	CAMK2D	Y2H
SMARCB1	CCDC120	Y2H
SMARCB1	CCDC33	Y2H
SMARCB1	CCDC36	Y2H
SMARCB1	CD69	Y2H
SMARCB1	CDC23	Y2H
SMARCB1	CXCL11	Y2H
SMARCB1	CYB5D2	Y2H
SMARCB1	DNAJA3	Y2H
SMARCB1	FAM154A	Y2H
SMARCB1	FAM9B	Y2H
SMARCB1	GFAP	Y2H
SMARCB1	GOLGA2	Y2H
SMARCB1	HACL1	Y2H
SMARCB1	HNRNPM	Y2H
SMARCB1	HOMEZ	Y2H
SMARCB1	HOOK2	Y2H
SMARCB1	HSFY1	Y2H
SMARCB1	IKZF3	Y2H
SMARCB1	KCTD9	Y2H
SMARCB1	KLC3	Y2H
SMARCB1	KPNA6	Y2H
SMARCB1	KRT15	Y2H
SMARCB1	KRT19	Y2H
SMARCB1	KRT6A	Y2H
SMARCB1	KRT6B	Y2H
SMARCB1	KRT6C	Y2H
SMARCB1	LDOC1	Y2H
SMARCB1	LENG8	Y2H
SMARCB1	LNX2	Y2H
SMARCB1	LY96	Y2H
SMARCB1	LZTS2	Y2H
SMARCB1	MBIP	Y2H
SMARCB1	MIF4GD	Y2H
SMARCB1	MXI1	Y2H
SMARCB1	NCK2	Y2H
SMARCB1	OSGIN1	Y2H
SMARCB1	OTX2	Y2H
SMARCB1	RINT1	Y2H
SMARCB1	RXRA	Y2H
SMARCB1	SMARCB1	Y2H
SMARCB1	SNRPD1	Y2H
SMARCB1	TEKT5	Y2H
SMARCB1	TFIP11	Y2H
SMARCB1	TNFAIP1	Y2H
SMARCB1	TNRC6A	Y2H
SMARCB1	TRIM27	Y2H
SMARCB1	TSC22D4	Y2H
SMARCB1	VIM	Y2H
SMARCB1	ZC3H11A	Y2H
SMARCB1	ZNF398	Y2H
TP53	BRCC3	Y2H
TP53	CETP	Y2H
TP53	CXCR7	Y2H
TP53	RAB7A	Y2H
TP53	SLC9A9	Y2H
TP53	SNRPD1	Y2H
TP53	STARD10	Y2H
TP53	UBE2V2	Y2H
TP53	ZNF679	Y2H
TP53	ZNF839	Y2H
WT1	CCDC136	Y2H
WT1	CCDC33	Y2H
WT1	CEP70	Y2H
WT1	DVL2	Y2H
WT1	DVL3	Y2H
WT1	ETV7	Y2H
WT1	FAM9B	Y2H
WT1	FMR1NB	Y2H
WT1	GOLGA2	Y2H
WT1	GRIK2	Y2H
WT1	HMBOX1	Y2H
WT1	IDI1	Y2H
WT1	KPNA4	Y2H
WT1	KPNA5	Y2H
WT1	KRTAP10-1	Y2H
WT1	KRTAP10-3	Y2H
WT1	KRTAP10-4	Y2H
WT1	KRTAP10-5	Y2H
WT1	KRTAP10-7	Y2H
WT1	KRTAP10-9	Y2H
WT1	LDOC1	Y2H
WT1	MAGEA8	Y2H
WT1	RNASEH2B	Y2H
WT1	SERF2	Y2H
WT1	THAP1	Y2H

## Sheet: Table S5B
Table S5B - Degree of connectivity for the LCI and Y2H interactors with ALL-related protein
gene	degree	interaction_source
UBC	13	LCI
GRB2	10	LCI
PLCG1	8	LCI
STAT1	8	LCI
STAT3	8	LCI
MDM2	8	LCI
HSP90AA1	7	LCI
RAF1	7	LCI
SHC1	6	LCI
AR	6	LCI
YWHAZ	6	LCI
HDAC2	6	LCI
MYC	6	LCI
HDAC1	6	LCI
IRS1	5	LCI
SRC	5	LCI
NCK1	5	LCI
BLM	4	LCI
FYN	4	LCI
GAB1	4	LCI
VAV1	4	LCI
CRK	4	LCI
CRKL	4	LCI
RAD51	4	LCI
CDC37	4	LCI
HSP90AB1	4	LCI
YWHAQ	4	LCI
SMARCC1	4	LCI
RBBP5	4	LCI
KAT2B	4	LCI
JUN	4	LCI
YWHAB	4	LCI
RELA	4	LCI
SMAD3	4	LCI
STAT5A	4	LCI
NBN	3	LCI
POLR2A	3	LCI
MSH3	3	LCI
SOS1	3	LCI
BCR	3	LCI
HCK	3	LCI
PTPN6	3	LCI
CCND1	3	LCI
CDH1	3	LCI
CTNNA1	3	LCI
HDAC6	3	LCI
HSPA9	3	LCI
HSPB1	3	LCI
STAT5B	3	LCI
STUB1	3	LCI
PIAS2	3	LCI
CHUK	3	LCI
SMARCC2	3	LCI
RBBP4	3	LCI
IKBKG	3	LCI
CREB1	3	LCI
ESR1	3	LCI
NCOA3	3	LCI
PML	3	LCI
SMAD2	3	LCI
MYOD1	3	LCI
SUMO1	3	LCI
DAXX	3	LCI
PARP1	3	LCI
RPA1	3	LCI
SP1	3	LCI
UBE2I	3	LCI
WDR5	3	LCI
HIST1H3A	3	LCI
PCNA	3	LCI
SOCS3	3	LCI
UBE2D2	3	LCI
CHEK1	2	LCI
CHEK2	2	LCI
H2AFX	2	LCI
MDC1	2	LCI
MDM4	2	LCI
MRE11A	2	LCI
RBBP8	2	LCI
TP53BP1	2	LCI
EXO1	2	LCI
FAN1	2	LCI
EPOR	2	LCI
ERBB3	2	LCI
INSR	2	LCI
SH3KBP1	2	LCI
INPPL1	2	LCI
RIN1	2	LCI
TP73	2	LCI
CCND3	2	LCI
CDKN2B	2	LCI
CDKN2C	2	LCI
CDKN2D	2	LCI
CALM1	2	LCI
EZR	2	LCI
HSPA5	2	LCI
HSPA8	2	LCI
MUC1	2	LCI
PTPN1	2	LCI
RASA1	2	LCI
SFN	2	LCI
HGS	2	LCI
LGALS1	2	LCI
PIK3R2	2	LCI
PTPRJ	2	LCI
HUWE1	2	LCI
NPM1	2	LCI
GSK3B	2	LCI
FOXO4	2	LCI
SMARCE1	2	LCI
NR3C1	2	LCI
AXIN1	2	LCI
KAT2A	2	LCI
PSEN1	2	LCI
SKP1	2	LCI
CDKN1A	2	LCI
PSMD10	2	LCI
KHDRBS1	2	LCI
ZAP70	2	LCI
ATF2	2	LCI
CDC27	2	LCI
DNMT1	2	LCI
PHB	2	LCI
PPP1CA	2	LCI
TRAF2	2	LCI
MAP3K1	2	LCI
YWHAG	2	LCI
ANAPC7	2	LCI
CSNK2A1	2	LCI
FOS	2	LCI
HIF1A	2	LCI
NCOA2	2	LCI
KLF4	2	LCI
SREBF1	2	LCI
PLK1	2	LCI
NEDD4	2	LCI
USP7	2	LCI
MAPK1	2	LCI
NCOR1	2	LCI
PIAS1	2	LCI
SIRT1	2	LCI
TWIST1	2	LCI
YY1	2	LCI
HDAC3	2	LCI
NFKB1	2	LCI
VDR	2	LCI
ETS1	2	LCI
HIST1H4A	2	LCI
FRS2	2	LCI
CSF1R	2	LCI
ITSN1	2	LCI
LYN	2	LCI
UBE2L3	2	LCI
YWHAH	2	LCI
ASH2L	2	LCI
GTF2I	2	LCI
DNMT3B	2	LCI
EED	2	LCI
FGF1	2	LCI
TYK2	2	LCI
PDGFB	2	LCI
HIST2H3C	2	LCI
GOLGA2	4	Y2H
CCDC33	3	Y2H
C11orf51	2	Y2H
DVL2	2	Y2H
PLEKHA4	2	Y2H
C6orf182	2	Y2H
CEP76	2	Y2H
TRMT2B	2	Y2H
UBL7	2	Y2H
EXT1	2	Y2H
TSC22D4	2	Y2H
ARL11	2	Y2H
HSFY1	2	Y2H
ARL6IP5	2	Y2H
RHOA	2	Y2H
AES	2	Y2H
LY96	2	Y2H
MAGEA8	2	Y2H
ZC3H11A	2	Y2H
C9orf62	2	Y2H
LNX2	2	Y2H
POU2AF1	2	Y2H
BLZF1	2	Y2H
SERF2	2	Y2H
FAM9B	2	Y2H
LDOC1	2	Y2H
SNRPD1	2	Y2H
ABI2	1	Y2H
CTDSP2	1	Y2H
NOL4	1	Y2H
TCL1A	1	Y2H
ANKRA2	1	Y2H
ASPRV1	1	Y2H
AZIN1	1	Y2H
C4orf21	1	Y2H
CCNDBP1	1	Y2H
CENPA	1	Y2H
EFHC2	1	Y2H
EXOC2	1	Y2H
GMNN	1	Y2H
HLA-DOB	1	Y2H
MAF1	1	Y2H
MGC34796	1	Y2H
PTP4A3	1	Y2H
RBM26	1	Y2H
SIX2	1	Y2H
VAMP1	1	Y2H
ZNF687	1	Y2H
ZUFSP	1	Y2H
AGGF1	1	Y2H
DKK3	1	Y2H
EFCAB4A	1	Y2H
FAM131A	1	Y2H
FHL2	1	Y2H
FIGNL1	1	Y2H
LAX1	1	Y2H
NUP62	1	Y2H
PRDM14	1	Y2H
TMOD4	1	Y2H
LYPD4	1	Y2H
NDUFA13	1	Y2H
CDCA7L	1	Y2H
CXorf57	1	Y2H
KIAA1377	1	Y2H
MLH3	1	Y2H
UBOX5	1	Y2H
ZBED1	1	Y2H
B3GALT4	1	Y2H
C1orf217	1	Y2H
COL4A6	1	Y2H
FAM185A	1	Y2H
KIAA1191	1	Y2H
HMGN5	1	Y2H
MAGED1	1	Y2H
GOPC	1	Y2H
TLE3	1	Y2H
NCRNA00260	1	Y2H
DAZAP2	1	Y2H
BEX1	1	Y2H
BEX2	1	Y2H
C6orf123	1	Y2H
CTDSP1	1	Y2H
DMRTC1	1	Y2H
FAM71E1	1	Y2H
GTF2A2	1	Y2H
NSUN5	1	Y2H
NSUN5C	1	Y2H
ORMDL3	1	Y2H
PNCK	1	Y2H
RANGRF	1	Y2H
SERPINF1	1	Y2H
SFRS13A	1	Y2H
SLC38A1	1	Y2H
SLN	1	Y2H
STAT1	1	Y2H
TLK1	1	Y2H
TRIM32	1	Y2H
ATP5A1	1	Y2H
ATPBD4	1	Y2H
BHLHE40	1	Y2H
C10orf18	1	Y2H
CAMK2D	1	Y2H
CCDC120	1	Y2H
CCDC36	1	Y2H
CD69	1	Y2H
CDC23	1	Y2H
CXCL11	1	Y2H
CYB5D2	1	Y2H
DNAJA3	1	Y2H
FAM154A	1	Y2H
GFAP	1	Y2H
HACL1	1	Y2H
HNRNPM	1	Y2H
HOMEZ	1	Y2H
HOOK2	1	Y2H
IKZF3	1	Y2H
KCTD9	1	Y2H
KLC3	1	Y2H
KPNA6	1	Y2H
KRT15	1	Y2H
KRT19	1	Y2H
KRT6A	1	Y2H
KRT6B	1	Y2H
KRT6C	1	Y2H
LENG8	1	Y2H
LZTS2	1	Y2H
MBIP	1	Y2H
MIF4GD	1	Y2H
MXI1	1	Y2H
NCK2	1	Y2H
OSGIN1	1	Y2H
OTX2	1	Y2H
RINT1	1	Y2H
RXRA	1	Y2H
TEKT5	1	Y2H
TFIP11	1	Y2H
TNFAIP1	1	Y2H
TNRC6A	1	Y2H
TRIM27	1	Y2H
VIM	1	Y2H
ZNF398	1	Y2H
BRCC3	1	Y2H
CETP	1	Y2H
CXCR7	1	Y2H
RAB7A	1	Y2H
SLC9A9	1	Y2H
STARD10	1	Y2H
UBE2V2	1	Y2H
ZNF679	1	Y2H
ZNF839	1	Y2H
CCDC136	1	Y2H
CEP70	1	Y2H
DVL3	1	Y2H
ETV7	1	Y2H
FMR1NB	1	Y2H
GRIK2	1	Y2H
HMBOX1	1	Y2H
IDI1	1	Y2H
KPNA4	1	Y2H
KPNA5	1	Y2H
KRTAP10-1	1	Y2H
KRTAP10-3	1	Y2H
KRTAP10-4	1	Y2H
KRTAP10-5	1	Y2H
KRTAP10-7	1	Y2H
KRTAP10-9	1	Y2H
RNASEH2B	1	Y2H
THAP1	1	Y2H

## Sheet: Table S6A
Table S6A - Genes expression from RNA sequencing analysis in siEXT1 condition
	Gene	siControl	siExt1	logFC
ENSG00000000003	TSPAN6	699	989	141487839771102
ENSG00000000419	DPM1	718	933	129944289693593
ENSG00000000457	SCYL3	459	500	108932461873638
ENSG00000000460	C1orf112	976	1105	113217213114754
ENSG00000001036	FUCA2	2993	3504	117073170731707
ENSG00000001084	GCLC	1207	1502	124440762220381
ENSG00000001167	NFYA	396	409	103282828282828
ENSG00000001461	NIPAL3	412	360	-114444444444444
ENSG00000001497	LAS1L	2009	2485	123693379790941
ENSG00000001617	SEMA3F	1826	2028	111062431544359
ENSG00000001629	ANKIB1	1517	2130	140408701384311
ENSG00000001630	CYP51A1	4850	5015	10340206185567
ENSG00000001631	KRIT1	915	1219	133224043715847
ENSG00000002016	RAD52	232	380	163793103448276
ENSG00000002549	LAP3	1067	1033	-103291384317522
ENSG00000002586	CD99	503	619	123061630218688
ENSG00000002822	MAD1L1	423	759	179432624113475
ENSG00000002834	LASP1	4464	3721	-119967750604676
ENSG00000002919	SNX11	281	395	140569395017794
ENSG00000003056	M6PR	4758	9772	205380411937789
ENSG00000003096	KLHL13	2127	1191	-178589420654912
ENSG00000003137	CYP26B1	264	536	203030303030303
ENSG00000003393	ALS2	367	548	149318801089918
ENSG00000003402	CFLAR	612	598	-102341137123746
ENSG00000003436	TFPI	1893	3752	198203909138933
ENSG00000003509	NDUFAF7	2274	2732	12014072119613
ENSG00000003756	RBM5	1191	1801	151217464315701
ENSG00000003989	SLC7A2	1468	1438	-102086230876217
ENSG00000004059	ARF5	1207	1606	133057166528583
ENSG00000004139	SARM1	1272	2399	188600628930818
ENSG00000004142	POLDIP2	3259	3830	117520711874808
ENSG00000004399	PLXND1	1956	2552	130470347648262
ENSG00000004455	AK2	5838	6852	117368961973279
ENSG00000004478	FKBP4	7813	3577	-218423259714845
ENSG00000004487	KDM1A	2621	4388	167417016405952
ENSG00000004534	RBM6	1585	2074	130851735015773
ENSG00000004660	CAMKK1	651	521	-124952015355086
ENSG00000004700	RECQL	2944	2073	-142016401350699
ENSG00000004766	CCDC132	784	1277	162882653061224
ENSG00000004779	NDUFAB1	1506	2298	152589641434263
ENSG00000004799	PDK4	2193	5711	260419516643867
ENSG00000004864	SLC25A13	2390	2461	102970711297071
ENSG00000004866	ST7,MIR6132,ST7-OT3	816	906	111029411764706
ENSG00000004897	CDC27	3956	4524	114357937310415
ENSG00000004961	HCCS	1694	1880	110979929161747
ENSG00000004975	DVL2	1120	1477	131875
ENSG00000005007	UPF1	2093	2608	124605828953655
ENSG00000005020	SKAP2	498	851	170883534136546
ENSG00000005022	SLC25A5	7772	8084	104014410705095
ENSG00000005075	POLR2J	1097	1310	119416590701914
ENSG00000005100	DHX33	676	1219	180325443786982
ENSG00000005102	MEOX1	1392	883	-157644394110985
ENSG00000005156	LIG3	1002	1509	15059880239521
ENSG00000005175	RPAP3	1162	1376	1184165232358
ENSG00000005187	ACSM3	1418	1909	134626234132581
ENSG00000005189	LOC81691	372	592	159139784946237
ENSG00000005194	CIAPIN1	1502	1604	106790945406125
ENSG00000005206	SPPL2B	388	446	114948453608247
ENSG00000005302	MSL3	770	821	106623376623377
ENSG00000005339	CREBBP	907	1221	134619625137817
ENSG00000005436	GCFC2	3066	3655	119210697977821
ENSG00000005483	KMT2E	1030	1536	149126213592233
ENSG00000005486	RHBDD2	953	1433	150367261280168
ENSG00000005700	IBTK	2658	2269	-117144116350815
ENSG00000005801	ZNF195	607	925	152388797364086
ENSG00000005810	MYCBP2	2468	3477	140883306320908
ENSG00000005812	FBXL3	1495	2081	139197324414716
ENSG00000005882	PDK2	720	539	-133580705009276
ENSG00000005884	ITGA3	2770	2370	-116877637130802
ENSG00000005889	ZFX	4682	2493	-187805856397914
ENSG00000005893	LAMP2	3504	3631	103624429223744
ENSG00000005955	GGNBP2	1129	1310	116031886625332
ENSG00000006007	GDE1	2591	3189	123079891933616
ENSG00000006015	C19orf60	407	504	123832923832924
ENSG00000006016	CRLF1	9010	11593	128668146503885
ENSG00000006062	MAP3K14	455	340	-133823529411765
ENSG00000006114	SYNRG	644	913	141770186335404
ENSG00000006118	TMEM132A	1685	2413	143204747774481
ENSG00000006125	AP2B1	5560	4959	-112119378907038
ENSG00000006194	ZNF263,LINC00921	755	1029	136291390728477
ENSG00000006282	SPATA20	574	584	101742160278746
ENSG00000006327	TNFRSF12A	1387	1733	124945926459986
ENSG00000006432	MAP3K9	242	442	182644628099174
ENSG00000006451	RALA	545	825	151376146788991
ENSG00000006453	BAIAP2L1	1207	1905	157829328914664
ENSG00000006459	KDM7A	238	614	257983193277311
ENSG00000006534	ALDH3B1	1593	1485	-107272727272727
ENSG00000006576	PHTF2	1575	4120	261587301587302
ENSG00000006607	FARP2	234	355	151709401709402
ENSG00000006625	GGCT	1434	1859	129637377963738
ENSG00000006634	DBF4	1134	1492	131569664902998
ENSG00000006652	IFRD1	894	1223	136800894854586
ENSG00000006695	COX10	626	843	134664536741214
ENSG00000006704	GTF2IRD1	987	1194	1209726443769
ENSG00000006712	PAF1	1640	1863	11359756097561
ENSG00000006715	VPS41	1281	1768	138017174082748
ENSG00000006744	ELAC2	3266	3608	11047152480098
ENSG00000006831	ADIPOR2	3089	1772	-174322799097065
ENSG00000006837	CDKL3	460	1494	324782608695652
ENSG00000007038	PRSS21	2175	2548	117149425287356
ENSG00000007047	MARK4	1303	1618	124174980813507
ENSG00000007080	CCDC124	657	1034	15738203957382
ENSG00000007168	PAFAH1B1	3720	4611	123951612903226
ENSG00000007202	KIAA0100	8510	9726	114289071680376
ENSG00000007264	MATK	1434	1437	10020920502092
ENSG00000007341	ST7L	342	406	118713450292398
ENSG00000007372	PAX6	402	733	182338308457711
ENSG00000007376	RPUSD1	691	637	-108477237048666
ENSG00000007392	LUC7L	516	605	117248062015504
ENSG00000007516	BAIAP3	327	443	135474006116208
ENSG00000007520	TSR3	909	1214	133553355335534
ENSG00000007541	PIGQ	685	777	113430656934307
ENSG00000007545	CRAMP1L	536	604	112686567164179
ENSG00000007923	DNAJC11	1420	1509	106267605633803
ENSG00000007968	E2F2	847	440	-1925
ENSG00000008018	PSMB1	3555	4836	136033755274262
ENSG00000008056	SYN1	1560	2095	134294871794872
ENSG00000008083	JARID2	659	1100	166919575113809
ENSG00000008128	CDK11A,CDK11B	328	507	154573170731707
ENSG00000008130	NADK	1065	1487	13962441314554
ENSG00000008256	CYTH3	636	726	114150943396226
ENSG00000008282	SYPL1	1285	559	-229874776386404
ENSG00000008283	CYB561	629	875	139109697933227
ENSG00000008294	SPAG9	3363	3365	100059470710675
ENSG00000008300	CELSR3	291	330	11340206185567
ENSG00000008394	MGST1	2343	2374	101323090055484
ENSG00000008405	CRY1	461	591	128199566160521
ENSG00000008513	ST3GAL1	382	1041	272513089005236
ENSG00000008710	PKD1,LOC101930075	2264	2509	110821554770318
ENSG00000008838	MED24,MIR6884	651	1440	221198156682028
ENSG00000008853	RHOBTB2	1137	1094	-103930530164534
ENSG00000008869	HEATR5B	822	1246	151581508515815
ENSG00000008952	SEC62	1937	2684	138564790913784
ENSG00000008988	SNORD54,RPS20	11649	15533	133341917761181
ENSG00000009307	CSDE1	17875	23688	13252027972028
ENSG00000009335	UBE3C	3360	6299	187470238095238
ENSG00000009413	REV3L	2451	3416	13937168502652
ENSG00000009830	POMT2	396	691	17449494949495
ENSG00000009844	VTA1	1107	1967	177687443541102
ENSG00000009954	BAZ1B	6365	6245	-101921537229784
ENSG00000010017	RANBP9	1348	1360	100890207715134
ENSG00000010072	SPRTN	867	1049	120991926182238
ENSG00000010165	METTL13	1247	1217	-102465078060805
ENSG00000010244	ZNF207	4556	5511	120961369622476
ENSG00000010256	UQCRC1	4036	4951	122670961347869
ENSG00000010278	CD9	2142	2565	119747899159664
ENSG00000010292	NCAPD2	10776	12669	117566815144766
ENSG00000010322	NISCH	502	663	13207171314741
ENSG00000010404	IDS	552	596	107971014492754
ENSG00000010539	ZNF200	674	689	102225519287834
ENSG00000010803	SCMH1	457	720	157549234135667
ENSG00000010810	FYN	4106	6118	149001461276181
ENSG00000010818	HIVEP2	702	888	126495726495726
ENSG00000011007	TCEB3	1191	1462	122753988245172
ENSG00000011009	LYPLA2	534	729	136516853932584
ENSG00000011028	MRC2	420	537	127857142857143
ENSG00000011052	NME2,NME1-NME2	14094	19490	138285795373918
ENSG00000011114	BTBD7	653	499	-130861723446894
ENSG00000011143	MKS1	214	333	155607476635514
ENSG00000011198	ABHD5	826	980	11864406779661
ENSG00000011243	AKAP8L	782	1379	176342710997442
ENSG00000011258	MBTD1	470	901	191702127659574
ENSG00000011260	UTP18	1801	2322	128928373126041
ENSG00000011275	RNF216	1905	2155	113123359580052
ENSG00000011295	TTC19	1436	1668	116155988857939
ENSG00000011304	PTBP1,MIR4745	7611	8510	111811851267902
ENSG00000011347	SYT7	435	396	-109848484848485
ENSG00000011376	LARS2	1577	1715	108750792644261
ENSG00000011405	PIK3C2A	2734	2749	100548646671544
ENSG00000011422	PLAUR	266	893	335714285714286
ENSG00000011426	ANLN	8906	4658	-191197939029626
ENSG00000011451	WIZ	605	682	112727272727273
ENSG00000011454	GPR21,RABGAP1	1020	991	-1029263370333
ENSG00000011465	DCN	674	851	126261127596439
ENSG00000011478	QPCTL	581	522	-111302681992337
ENSG00000011485	PPP5C	2077	2662	128165623495426
ENSG00000011523	CEP68	463	555	119870410367171
ENSG00000011566	MAP4K3	956	1010	105648535564854
ENSG00000011638	TMEM159	393	387	-101550387596899
ENSG00000011677	GABRA3	269	331	123048327137546
ENSG00000012048	BRCA1	2062	2388	115809893307468
ENSG00000012061	ERCC1	2470	2832	114655870445344
ENSG00000012171	SEMA3B,MIR6872	787	3232	410673443456163
ENSG00000012174	MBTPS2	831	998	120096269554753
ENSG00000012211	PRICKLE3	1489	1620	108797850906649
ENSG00000012232	EXTL3	618	1029	166504854368932
ENSG00000012660	ELOVL5	2964	2795	-106046511627907
ENSG00000012822	CALCOCO1	518	659	127220077220077
ENSG00000012963	UBR7	782	1074	137340153452685
ENSG00000012983	MAP4K5	1236	1383	111893203883495
ENSG00000013275	PSMC4	2247	3081	137116154873164
ENSG00000013288	MAN2B2	411	444	108029197080292
ENSG00000013306	SLC25A39	3570	4530	126890756302521
ENSG00000013364	MVP	2155	2306	107006960556845
ENSG00000013374	NUB1	1372	1561	113775510204082
ENSG00000013375	PGM3	1436	1416	-101412429378531
ENSG00000013441	CLK1	539	1171	217254174397032
ENSG00000013503	POLR3B	870	1387	159425287356322
ENSG00000013523	ANGEL1	245	410	16734693877551
ENSG00000013561	RNF14	849	1682	19811542991755
ENSG00000013563	DNASE1L1	671	693	10327868852459
ENSG00000013573	DDX11	1912	2463	128817991631799
ENSG00000013588	GPRC5A	2662	7343	275845229151014
ENSG00000013619	MAMLD1	337	598	177448071216617
ENSG00000013810	TACC3	1158	1256	10846286701209
ENSG00000014123	UFL1	943	1026	108801696712619
ENSG00000014138	POLA2	1006	992	-101411290322581
ENSG00000014164	ZC3H3	331	334	100906344410876
ENSG00000014216	CAPN1	1138	1378	121089630931459
ENSG00000014641	MDH1	3462	4939	142663200462161
ENSG00000014824	SLC30A9	1429	2148	150314905528342
ENSG00000014919	COX15	1785	2396	134229691876751
ENSG00000015133	CCDC88C	315	735	233333333333333
ENSG00000015153	YAF2	415	674	162409638554217
ENSG00000015171	ZMYND11	2669	833	-320408163265306
ENSG00000015475	BID	786	756	-103968253968254
ENSG00000015479	MATR3,SNHG4	12323	14941	121244826746734
ENSG00000015532	XYLT2	678	789	116371681415929
ENSG00000015568	RGPD5,RGPD4,RGPD3,RGPD8,RGPD6	2289	3438	150196592398427
ENSG00000015676	NUDCD3	832	1406	168990384615385
ENSG00000016864	GLT8D1	564	579	102659574468085
ENSG00000017260	ATP2C1	3127	4501	143939878477774
ENSG00000017483	SLC38A5	1247	968	-128822314049587
ENSG00000017797	RALBP1	1776	1951	109853603603604
ENSG00000018189	RUFY3	306	347	113398692810458
ENSG00000018408	WWTR1	1811	2993	165267807840972
ENSG00000018510	AGPS	1740	3667	210747126436782
ENSG00000018610	CXorf56	711	1079	151758087201125
ENSG00000018699	TTC27	1314	1289	-101939487975175
ENSG00000019144	PHLDB1,MIR6716	925	1142	123459459459459
ENSG00000019549	SNAI2	372	542	145698924731183
ENSG00000019995	ZRANB1	896	962	107366071428571
ENSG00000020129	NCDN	500	617	1234
ENSG00000020426	MNAT1	397	504	126952141057935
ENSG00000020577	SAMD4A	379	599	158047493403694
ENSG00000020922	MRE11A	1364	2228	163343108504399
ENSG00000021355	SERPINB1	1026	1268	123586744639376
ENSG00000021574	SPAST	1145	1235	107860262008734
ENSG00000021762	OSBPL5	818	769	-106371911573472
ENSG00000021776	AQR	2312	3211	138884083044983
ENSG00000021826	CPS1	55163	70741	12823994344035
ENSG00000022267	FHL1	152	840	552631578947368
ENSG00000022277	RTFDC1	978	1022	104498977505112
ENSG00000022567	SLC45A4	287	723	25191637630662
ENSG00000022840	RNF10	2059	2526	122680913064594
ENSG00000023041	ZDHHC6	1329	1355	101956358164033
ENSG00000023171	GRAMD1B	1581	2882	182289690069576
ENSG00000023191	RNH1	2280	2430	106578947368421
ENSG00000023228	NDUFS1	2573	3849	149591916051302
ENSG00000023287	RB1CC1	3950	2617	-150936186473061
ENSG00000023318	ERP44	1109	1496	134896302975654
ENSG00000023330	ALAS1	2543	2706	106409752261109
ENSG00000023445	BIRC3	625	370	-168918918918919
ENSG00000023516	AKAP11	946	934	-101284796573876
ENSG00000023572	GLRX2	468	492	105128205128205
ENSG00000023608	SNAPC1	339	425	125368731563422
ENSG00000023697	DERA	1283	1208	-106208609271523
ENSG00000023734	STRAP	4407	6557	14878602223735
ENSG00000023839	ABCC2	6424	3311	-194019933554817
ENSG00000023909	GCLM	2068	560	-369285714285714
ENSG00000024048	UBR2	1961	2581	13161652218256
ENSG00000024422	EHD2	692	626	-110543130990415
ENSG00000024526	DEPDC1	3487	2258	-154428697962799
ENSG00000025156	HSF2	188	368	195744680851064
ENSG00000025293	PHF20	1238	1304	105331179321486
ENSG00000025434	NR1H3	426	618	145070422535211
ENSG00000025708	TYMP	815	648	-125771604938272
ENSG00000025770	NCAPH2	945	1329	140634920634921
ENSG00000025772	TOMM34	868	1056	121658986175115
ENSG00000025796	SEC63	806	583	-138250428816467
ENSG00000025800	KPNA6	4189	5435	129744569109573
ENSG00000026025	VIM	38612	37778	-102207634072741
ENSG00000026036	RTEL1-TNFRSF6B	241	421	174688796680498
ENSG00000026103	FAS	724	801	110635359116022
ENSG00000026508	CD44	4627	8741	188912902528636
ENSG00000026950	BTN3A1	877	770	-113896103896104
ENSG00000027001	MIPEP	565	736	130265486725664
ENSG00000027697	IFNGR1	692	1194	172543352601156
ENSG00000028116	VRK2	1228	1282	104397394136808
ENSG00000028203	VEZT	1266	1926	152132701421801
ENSG00000028310	BRD9	1315	2973	226083650190114
ENSG00000028528	SNX1	1175	1734	147574468085106
ENSG00000029363	BCLAF1	5157	6353	1231917781656
ENSG00000029364	SLC39A9	2813	2604	-108026113671275
ENSG00000029639	TFB1M	57	333	584210526315789
ENSG00000029725	RABEP1	2899	3944	136046912728527
ENSG00000029993	HMGB3	1283	2295	17887763055339
ENSG00000030066	NUP160	6150	7071	114975609756098
ENSG00000030110	BAK1	540	709	131296296296296
ENSG00000030582	GRN	4402	4063	-108343588481418
ENSG00000031003	FAM13B	1306	1104	-118297101449275
ENSG00000031691	CENPQ	667	431	-154756380510441
ENSG00000031698	SARS	2514	3806	151392203659507
ENSG00000031823	RANBP3	834	851	102038369304556
ENSG00000032389	TSSC1	443	639	144243792325056
ENSG00000032444	PNPLA6	1280	2206	17234375
ENSG00000032742	IFT88	182	352	193406593406593
ENSG00000033011	NAGPA-AS1,ALG1	986	1170	118661257606491
ENSG00000033030	ZCCHC8	643	1012	157387247278383
ENSG00000033050	ABCF2	3499	4546	129922835095742
ENSG00000033100	CHPF2	1293	1461	112993039443155
ENSG00000033122	LRRC7	359	627	174651810584958
ENSG00000033170	FUT8	593	621	104721753794266
ENSG00000033178	UBA6	2007	2419	120528151469856
ENSG00000033327	GAB2	497	434	-114516129032258
ENSG00000033627	ATP6V0A1	535	928	173457943925234
ENSG00000033800	PIAS1	717	863	120362622036262
ENSG00000033867	SLC4A7	2653	2835	106860158311346
ENSG00000034063	NA	3685	4049	109877883310719
ENSG00000034152	MAP2K3,LOC100996792	343	489	142565597667638
ENSG00000034510	TMSB10	19538	21260	108813594021906
ENSG00000034677	RNF19A	1298	1443	111171032357473
ENSG00000034693	PEX3	299	601	201003344481605
ENSG00000034713	GABARAPL2	744	1043	140188172043011
ENSG00000035141	FAM136A,LOC100287852	1363	1921	140939104915627
ENSG00000035403	VCL	7389	8196	110921640276086
ENSG00000035499	DEPDC1B	411	350	-117428571428571
ENSG00000035681	NSMAF	1109	1103	-100543970988214
ENSG00000035687	ADSS	1971	3096	157077625570776
ENSG00000035862	TIMP2	4097	5143	125530876250915
ENSG00000035928	RFC1	2598	3769	145073133179369
ENSG00000036054	TBC1D23	1010	1342	132871287128713
ENSG00000036257	CUL3	1547	1664	107563025210084
ENSG00000036549	ZZZ3	2072	1687	-122821576763485
ENSG00000037241	RPL26L1	929	1156	12443487621098
ENSG00000037474	NSUN2	10657	12326	115661067842732
ENSG00000037637	FBXO42	201	364	181094527363184
ENSG00000037749	MFAP3	1629	1781	109330877839165
ENSG00000037757	MRI1	1209	1377	113895781637717
ENSG00000037897	METTL1	210	347	165238095238095
ENSG00000038210	PI4K2B,SEPSECS-AS1	859	728	-117994505494505
ENSG00000038219	BOD1L1	2847	3257	114401123990165
ENSG00000038274	MAT2B	1853	1753	-105704506560183
ENSG00000038295	TLL1	1924	1948	101247401247401
ENSG00000038358	EDC4	1766	2030	114949037372593
ENSG00000038382	TRIO	7082	9209	130033888731997
ENSG00000038532	CLEC16A	784	1225	15625
ENSG00000039123	SKIV2L2	3310	4465	134894259818731
ENSG00000039319	ZFYVE16	2059	2346	113938805245265
ENSG00000039523	FAM65A	680	514	-132295719844358
ENSG00000039560	RAI14	805	2072	257391304347826
ENSG00000039650	PNKP	451	568	125942350332594
ENSG00000040199	PHLPP2	1613	792	-203661616161616
ENSG00000040275	SPDL1	3066	2872	-106754874651811
ENSG00000040341	STAU2	1282	1126	-113854351687389
ENSG00000040531	CTNS	206	362	175728155339806
ENSG00000040633	PHF23	1669	1604	-104052369077307
ENSG00000040731	CDH10	2470	3949	159878542510121
ENSG00000040933	INPP4A	595	449	-132516703786192
ENSG00000041353	RAB27B	950	1180	124210526315789
ENSG00000041357	PSMA4	3293	4437	134740358335864
ENSG00000041802	LSG1	1494	2149	14384203480589
ENSG00000041988	THAP3	637	677	106279434850863
ENSG00000042088	TDP1	597	562	-106227758007117
ENSG00000042286	AIFM2	553	495	-111717171717172
ENSG00000042429	MED17	1259	1478	117394757744241
ENSG00000042445	RETSAT	1335	605	-220661157024793
ENSG00000042493	CAPG	2097	1997	-1050075112669
ENSG00000042753	AP2S1	2427	3190	131437989287186
ENSG00000043093	DCUN1D1	1345	1747	129888475836431
ENSG00000043143	JADE2	1134	2010	177248677248677
ENSG00000043514	TRIT1	616	837	135876623376623
ENSG00000044090	CUL7	832	861	103485576923077
ENSG00000044115	CTNNA1	9492	14928	157269279393173
ENSG00000044446	PHKA2	891	922	10347923681257
ENSG00000044459	CNTLN	562	541	-103881700554529
ENSG00000044574	HSPA5	4925	8018	162802030456853
ENSG00000046604	DSG2	5400	6859	127018518518519
ENSG00000046651	OFD1	1218	1226	100656814449918
ENSG00000047188	YTHDC2	1644	2148	130656934306569
ENSG00000047230	CTPS2	1002	1206	120359281437126
ENSG00000047249	ATP6V1H	1130	1429	12646017699115
ENSG00000047315	POLR2B	3881	5455	14055655758825
ENSG00000047365	ARAP2,LOC101928667	349	510	146131805157593
ENSG00000047410	TPR	10897	14439	132504358997889
ENSG00000047457	CP	656	623	-10529695024077
ENSG00000047578	KIAA0556	406	581	143103448275862
ENSG00000047597	XK	439	567	129157175398633
ENSG00000047621	C12orf4	814	1406	172727272727273
ENSG00000047634	SCML1	370	1495	404054054054054
ENSG00000047648	ARHGAP6	1179	1336	113316369804919
ENSG00000047849	MAP4	6142	6672	10862911103875
ENSG00000047932	GOPC	2454	4740	193154034229829
ENSG00000048028	USP28	1060	1307	123301886792453
ENSG00000048140	TSPAN17	635	728	114645669291339
ENSG00000048162	NOP16	1313	1493	113709063214014
ENSG00000048342	CC2D2A	368	418	113586956521739
ENSG00000048392	RRM2B	812	393	-206615776081425
ENSG00000048405	ZNF800	562	690	122775800711744
ENSG00000048544	MRPS10	1140	1366	119824561403509
ENSG00000048649	RSF1	1243	1321	106275140788415
ENSG00000048707	VPS13D	1433	1621	113119330076762
ENSG00000048828	FAM120A	7536	8220	109076433121019
ENSG00000048991	R3HDM1	941	1183	125717321997875
ENSG00000049130	KITLG	2404	5226	21738768718802
ENSG00000049167	ERCC8	288	344	119444444444444
ENSG00000049239	H6PD	498	518	104016064257028
ENSG00000049245	VAMP3	1340	1362	101641791044776
ENSG00000049449	RCN1,DKFZp686K1684	13531	12151	-111357089951444
ENSG00000049541	RFC2	1302	1281	-101639344262295
ENSG00000049618	ARID1B	737	1287	174626865671642
ENSG00000049656	CLPTM1L	4965	17571	353897280966767
ENSG00000049759	NEDD4L	600	1263	2105
ENSG00000049860	HEXB	2995	3826	127746243739566
ENSG00000049883	PTCD2	627	744	11866028708134
ENSG00000050130	JKAMP	1011	1047	103560830860534
ENSG00000050327	ARHGEF5	882	1136	128798185941043
ENSG00000050393	MCUR1	1634	1400	-116714285714286
ENSG00000050405	LIMA1	6276	5248	-119588414634146
ENSG00000050426	LETMD1	585	669	114358974358974
ENSG00000050555	LAMC3	799	803	100500625782228
ENSG00000050748	MAPK9	765	912	11921568627451
ENSG00000050820	BCAR1	972	1558	160288065843621
ENSG00000051009	FAM160A2	405	517	127654320987654
ENSG00000051108	HERPUD1	1311	2638	201220442410374
ENSG00000051128	HOMER3	438	746	170319634703196
ENSG00000051180	RAD51	410	373	-109919571045576
ENSG00000051341	POLQ	1488	2101	14119623655914
ENSG00000051382	PIK3CB	351	339	-10353982300885
ENSG00000051523	CYBA	1925	2385	123896103896104
ENSG00000051596	THOC3	1371	1664	121371261852662
ENSG00000051620	HEBP2	252	460	182539682539683
ENSG00000051825	MPHOSPH9	1889	1629	-115960712093309
ENSG00000052126	PLEKHA5	675	1002	148444444444444
ENSG00000052723	SIKE1	803	1248	155417185554172
ENSG00000052749	RRP12	1466	2212	150886766712142
ENSG00000052795	FNIP2	249	515	206827309236948
ENSG00000052802	MSMO1	1457	2127	145984900480439
ENSG00000052841	TTC17	2241	1338	-167488789237668
ENSG00000053254	FOXN3	838	827	-101330108827086
ENSG00000053371	AKR7A2	570	683	119824561403509
ENSG00000053372	MRTO4	1282	1959	152808112324493
ENSG00000053747	LAMA3	1388	1295	-107181467181467
ENSG00000053770	AP5M1	699	834	11931330472103
ENSG00000053900	ANAPC4	428	564	131775700934579
ENSG00000054116	TRAPPC3	1330	837	-158900836320191
ENSG00000054118	THRAP3	4497	5317	118234378474539
ENSG00000054148	PHPT1	591	916	154991539763113
ENSG00000054267	ARID4B	2746	3038	110633648943918
ENSG00000054277	OPN3	4952	9472	191276252019386
ENSG00000054282	SDCCAG8	306	366	119607843137255
ENSG00000054523	KIF1B	1184	1361	114949324324324
ENSG00000054598	FOXC1	717	807	11255230125523
ENSG00000054611	TBC1D22A	378	492	13015873015873
ENSG00000054654	SYNE2	2292	3098	135165794066318
ENSG00000054793	ATP9A	1107	1023	-108211143695015
ENSG00000054965	FAM168A	957	1418	148171368861024
ENSG00000055044	NOP58	2274	3240	142480211081794
ENSG00000055070	SZRD1	1349	1415	104892512972572
ENSG00000055130	CUL1	2635	3159	11988614800759
ENSG00000055147	FAM114A2	478	682	142677824267782
ENSG00000055208	TAB2	743	878	118169582772544
ENSG00000055211	GINM1	505	687	136039603960396
ENSG00000055332	EIF2AK2	1622	1319	-122971948445792
ENSG00000055483	USP36	1412	1895	134206798866856
ENSG00000055609	KMT2C	2260	3800	168141592920354
ENSG00000055917	PUM2	1285	1412	10988326848249
ENSG00000055950	MRPL43	1109	1308	117944093778179
ENSG00000056097	ZFR	5869	7368	125540978020106
ENSG00000056277	ZNF280C	308	368	119480519480519
ENSG00000056586	RC3H2	1819	981	-185423037716616
ENSG00000056972	TRAF3IP2	717	1014	141422594142259
ENSG00000057019	DCBLD2	2681	1561	-171748878923767
ENSG00000057252	SOAT1	3477	3911	112482024733966
ENSG00000057294	PKP2	693	661	-104841149773071
ENSG00000057608	GDI2	4628	8143	1759507346586
ENSG00000057657	PRDM1	134	588	438805970149254
ENSG00000057663	ATG5	1202	1468	122129783693844
ENSG00000057757	PITHD1	791	690	-11463768115942
ENSG00000057935	MTA3	868	1032	11889400921659
ENSG00000058056	USP13	666	1154	173273273273273
ENSG00000058063	ATP11B	1157	1085	-106635944700461
ENSG00000058262	SEC61A1	5951	8422	141522433204503
ENSG00000058272	PPP1R12A	2469	3516	142405832320778
ENSG00000058600	POLR3E,LOC101060521	1454	1876	129023383768913
ENSG00000058668	ATP2B4	3747	3208	-11680174563591
ENSG00000058673	ZC3H11A,LOC441155	5155	7171	139107662463628
ENSG00000058729	RIOK2	885	963	108813559322034
ENSG00000058799	YIPF1	333	384	115315315315315
ENSG00000058804	NDC1	5179	7029	135721181695308
ENSG00000059122	FLYWCH1	774	829	107105943152455
ENSG00000059145	UNKL	958	887	-108004509582864
ENSG00000059378	PARP12	775	420	-18452380952381
ENSG00000059573	ALDH18A1	3978	3270	-121651376146789
ENSG00000059588	TARBP1	2047	1584	-129229797979798
ENSG00000059691	GATB	605	776	128264462809917
ENSG00000059728	MXD1	608	503	-120874751491054
ENSG00000059758	CDK17	924	1717	185822510822511
ENSG00000059769	DNAJC25,DNAJC25-GNG10	1015	1862	183448275862069
ENSG00000059804	SLC2A3	7611	4651	-163642227477962
ENSG00000060069	CTDP1	398	499	125376884422111
ENSG00000060138	YBX3	5586	9233	165288220551378
ENSG00000060237	WNK1	9674	10414	10764936944387
ENSG00000060339	CCAR1	4258	5404	126914044152184
ENSG00000060491	OGFR	1143	958	-119311064718163
ENSG00000060656	PTPRU	471	577	122505307855626
ENSG00000060688	SNRNP40	2059	2324	11287032540068
ENSG00000060749	QSER1	1671	2361	141292639138241
ENSG00000061273	HDAC7	828	1268	153140096618357
ENSG00000061676	NCKAP1	4009	3330	-12039039039039
ENSG00000061794	MRPS35	2933	4135	140981929764746
ENSG00000061936	SFSWAP	846	1242	146808510638298
ENSG00000061938	TNK2	499	405	-12320987654321
ENSG00000061987	MON2	1205	1681	139502074688797
ENSG00000062194	GPBP1	1212	2494	205775577557756
ENSG00000062485	CS	5347	6874	128558069945764
ENSG00000062582	MRPS24	2122	2455	11569274269557
ENSG00000062650	WAPAL	2801	3322	118600499821492
ENSG00000062716	VMP1,MIR21	2482	3013	121394037066882
ENSG00000062725	APPBP2	640	838	1309375
ENSG00000062822	POLD1	1301	1825	140276710222905
ENSG00000063046	EIF4B	31514	44040	139747413847814
ENSG00000063177	RPL18	6531	9445	144617975807686
ENSG00000063180	CA11	440	329	-133738601823708
ENSG00000063241	ISOC2	958	581	-164888123924269
ENSG00000063244	U2AF2	2775	4593	165513513513514
ENSG00000063245	EPN1	1002	1632	162874251497006
ENSG00000063322	MED29	732	678	-107964601769911
ENSG00000063438	AHRR	6939	6036	-114960238568588
ENSG00000063601	MTMR1	441	1061	240589569160998
ENSG00000063660	GPC1	585	1705	291452991452991
ENSG00000063854	HAGH	648	694	107098765432099
ENSG00000063978	RNF4	1734	1693	-102421736562315
ENSG00000064012	CASP8	797	1034	129736511919699
ENSG00000064042	LIMCH1	7898	10125	128197011901747
ENSG00000064102	ASUN	2985	2451	-121787025703794
ENSG00000064115	TM7SF3	2885	4458	154523396880416
ENSG00000064205	WISP2	1928	2416	125311203319502
ENSG00000064225	ST3GAL6	2389	1385	-172490974729242
ENSG00000064309	CDON	786	665	-118195488721805
ENSG00000064313	TAF2	1344	1954	145386904761905
ENSG00000064419	TNPO3	2261	2716	120123839009288
ENSG00000064490	RFXANK	888	957	10777027027027
ENSG00000064545	TMEM161A	520	710	136538461538462
ENSG00000064601	CTSA	1311	1759	134172387490465
ENSG00000064607	SUGP2	2424	3256	134323432343234
ENSG00000064651	SLC12A2	1445	2485	1719723183391
ENSG00000064652	SNX24	645	833	129147286821705
ENSG00000064666	CNN2	1457	3696	253671928620453
ENSG00000064687	ABCA7	941	907	-103748621830209
ENSG00000064703	DDX20	1274	1469	11530612244898
ENSG00000064726	BTBD1	2393	4112	171834517342248
ENSG00000064763	FAR2	631	585	-107863247863248
ENSG00000064932	SBNO2	1391	1699	122142343637671
ENSG00000064933	PMS1	368	504	13695652173913
ENSG00000064961	HMG20B	2131	2160	101360863444392
ENSG00000064995	TAF11	738	1063	144037940379404
ENSG00000064999	ANKS1A	878	1039	118337129840547
ENSG00000065000	AP3D1	3742	5917	158123997862106
ENSG00000065029	ZNF76	745	590	-126271186440678
ENSG00000065057	NTHL1	467	567	121413276231263
ENSG00000065060	UHRF1BP1	2746	2471	-111129097531364
ENSG00000065135	GNAI3	3042	3113	102333990795529
ENSG00000065150	IPO5	11699	16209	138550303444739
ENSG00000065154	OAT	1047	584	-179280821917808
ENSG00000065183	WDR3	2891	3357	116118989968869
ENSG00000065243	PKN2	3863	4544	117628785917681
ENSG00000065268	WDR18	456	737	161622807017544
ENSG00000065308	TRAM2	1548	1570	101421188630491
ENSG00000065325	GLP2R	926	1230	132829373650108
ENSG00000065328	MCM10	1973	2318	117486061834769
ENSG00000065427	KARS	5212	7045	13516884113584
ENSG00000065457	ADAT1	716	669	-107025411061285
ENSG00000065485	PDIA5,MIR7110	665	747	112330827067669
ENSG00000065491	TBC1D22B	296	500	168918918918919
ENSG00000065518	NDUFB4	3326	4448	133734215273602
ENSG00000065526	SPEN	992	1708	172177419354839
ENSG00000065534	MYLK	429	592	137995337995338
ENSG00000065548	ZC3H15	2047	2471	120713238886175
ENSG00000065559	MAP2K4	1125	1514	134577777777778
ENSG00000065600	TMEM206	324	394	121604938271605
ENSG00000065613	SLK	4023	5460	135719612229679
ENSG00000065615	CYB5R4	340	514	151176470588235
ENSG00000065665	SEC61A2	1040	1174	112884615384615
ENSG00000065717	TLE2	1008	1175	11656746031746
ENSG00000065802	ASB1	438	619	141324200913242
ENSG00000065809	FAM107B	2371	3051	128679881906369
ENSG00000065833	ME1	1414	919	-15386289445049
ENSG00000065882	TBC1D1	692	682	-101466275659824
ENSG00000065883	CDK13	1591	1278	-124491392801252
ENSG00000065911	MTHFD2	3442	3615	105026147588611
ENSG00000065970	FOXJ2	777	633	-122748815165877
ENSG00000065978	YBX1	25124	31599	125772170036618
ENSG00000066027	PPP2R5A	1346	753	-17875166002656
ENSG00000066044	ELAVL1	926	2385	25755939524838
ENSG00000066084	DIP2B	2586	4092	158236658932715
ENSG00000066117	SMARCD1	1287	2499	194172494172494
ENSG00000066135	KDM4A	1208	1249	103394039735099
ENSG00000066136	NFYC	935	983	105133689839572
ENSG00000066279	ASPM	7919	8159	103030685692638
ENSG00000066322	ELOVL1,MIR6734	1492	1011	-14757665677547
ENSG00000066379	ZNRD1	379	445	117414248021108
ENSG00000066422	ZBTB11	1196	1218	101839464882943
ENSG00000066427	ATXN3	267	344	128838951310861
ENSG00000066455	GOLGA5	851	563	-151154529307282
ENSG00000066557	LRRC40	855	1441	168538011695906
ENSG00000066583	ISOC1	363	1056	290909090909091
ENSG00000066629	EML1	700	526	-133079847908745
ENSG00000066651	TRMT11	380	504	132631578947368
ENSG00000066654	THUMPD1	1230	1659	134878048780488
ENSG00000066697	MSANTD3	763	759	-100527009222661
ENSG00000066735	KIF26A	1715	2204	128513119533528
ENSG00000066739	ATG2B	596	794	133221476510067
ENSG00000066777	ARFGEF1	1665	2066	124084084084084
ENSG00000066827	ZFAT	492	441	-11156462585034
ENSG00000066855	MTFR1	2216	1410	-157163120567376
ENSG00000066926	FECH	874	835	-104670658682635
ENSG00000066933	MYO9A	931	954	102470461868958
ENSG00000067057	PFKP	4938	5942	120332118266505
ENSG00000067064	IDI1	3306	3190	-103636363636364
ENSG00000067066	SP100	595	464	-12823275862069
ENSG00000067082	KLF6	348	523	150287356321839
ENSG00000067113	PPAP2A	599	924	154257095158598
ENSG00000067167	TRAM1	7652	8998	117590172503921
ENSG00000067182	TNFRSF1A	2028	1673	-121219366407651
ENSG00000067208	EVI5	753	1010	134130146082337
ENSG00000067225	PKM	45279	47267	104390556328541
ENSG00000067248	DHX29	1349	845	-159644970414201
ENSG00000067334	DNTTIP2	2117	2881	136088804912612
ENSG00000067369	TP53BP1	2141	3282	153292853806632
ENSG00000067533	RRP15	1202	2274	189184692179701
ENSG00000067560	RHOA	8365	10511	125654512851166
ENSG00000067596	DHX8	2266	2608	115092674315975
ENSG00000067704	IARS2	8595	10311	119965095986038
ENSG00000067829	IDH3G	1009	1426	141328047571853
ENSG00000067900	ROCK1	1705	2280	133724340175953
ENSG00000067955	CBFB	2447	2864	11704127503065
ENSG00000068001	HYAL2	1349	1596	11830985915493
ENSG00000068024	HDAC4	879	501	-175449101796407
ENSG00000068028	RASSF1	527	674	127893738140417
ENSG00000068078	FGFR3	900	660	-136363636363636
ENSG00000068097	HEATR6	521	688	132053742802303
ENSG00000068120	COASY	1739	2407	138412880966072
ENSG00000068137	PLEKHH3	537	667	124208566108007
ENSG00000068305	MEF2A	1231	1697	137855402112104
ENSG00000068308	OTUD5	1098	1439	131056466302368
ENSG00000068323	TFE3	1093	857	-127537922987165
ENSG00000068366	ACSL4	5001	8161	163187362527495
ENSG00000068383	INPP5A	686	927	135131195335277
ENSG00000068394	GPKOW	703	805	114509246088193
ENSG00000068400	GRIPAP1	1121	1301	116057091882248
ENSG00000068438	FTSJ1	1208	1252	10364238410596
ENSG00000068489	PRR11	1440	1587	110208333333333
ENSG00000068650	ATP11A	1472	1031	-142774005819593
ENSG00000068654	POLR1A	1956	2684	13721881390593
ENSG00000068697	LAPTM4A	1855	1673	-110878661087866
ENSG00000068724	TTC7A	1105	1107	100180995475113
ENSG00000068745	IP6K2	750	1368	1824
ENSG00000068784	SRBD1	603	707	117247097844113
ENSG00000068793	CYFIP1	3990	6130	153634085213033
ENSG00000068796	KIF2A	3771	4220	111906656059401
ENSG00000068878	PSME4	1534	1835	119621903520209
ENSG00000068885	IFT80	676	932	137869822485207
ENSG00000068903	SIRT2	321	404	125856697819315
ENSG00000068912	ERLEC1	1760	2010	114204545454545
ENSG00000068985	PAGE1	1515	2351	155181518151815
ENSG00000069011	PITX1	975	1601	164205128205128
ENSG00000069020	MAST4	487	638	131006160164271
ENSG00000069248	NUP133	2722	3649	134055841293167
ENSG00000069275	NUCKS1	14280	21727	152149859943978
ENSG00000069329	VPS35	4552	4933	108369947275923
ENSG00000069345	DNAJA2	2363	3106	131443080829454
ENSG00000069424	KCNAB2	483	461	-104772234273319
ENSG00000069482	GAL	474	730	154008438818565
ENSG00000069509	FUNDC1	466	511	109656652360515
ENSG00000069702	TGFBR3	2582	3619	140162664601084
ENSG00000069849	ATP1B3	3371	6041	179204983684367
ENSG00000069869	NEDD4	2138	3055	14289055191768
ENSG00000069943	PIGB	516	709	137403100775194
ENSG00000069956	MAPK6	3370	3523	104540059347181
ENSG00000069966	GNB5	569	647	113708260105448
ENSG00000069998	CECR5	864	796	-108542713567839
ENSG00000070010	UFD1L	1359	1473	108388520971302
ENSG00000070018	LRP6	2679	3235	120754012691303
ENSG00000070047	PHRF1	854	927	108548009367681
ENSG00000070061	IKBKAP	2505	3815	152295409181637
ENSG00000070081	NUCB2	518	447	-115883668903803
ENSG00000070159	PTPN3	778	1057	13586118251928
ENSG00000070214	SLC44A1	3498	4022	114979988564894
ENSG00000070366	SMG6	473	447	-105816554809843
ENSG00000070367	EXOC5	1876	2488	132622601279318
ENSG00000070371	CLTCL1	1555	1515	-102640264026403
ENSG00000070404	FSTL3	6911	8082	11694400231515
ENSG00000070413	DGCR2	886	773	-114618369987063
ENSG00000070423	RNF126	803	1055	131382316313823
ENSG00000070444	MNT	360	373	103611111111111
ENSG00000070476	ZXDC	558	455	-122637362637363
ENSG00000070495	JMJD6	650	1069	164461538461538
ENSG00000070501	POLB	317	425	134069400630915
ENSG00000070610	GBA2	986	1344	13630831643002
ENSG00000070614	NDST1	1722	2675	15534262485482
ENSG00000070669	ASNS	503	593	117892644135189
ENSG00000070731	ST6GALNAC2	3325	6941	208751879699248
ENSG00000070756	PABPC1	10142	13001	128189706172353
ENSG00000070761	CFAP20	460	731	158913043478261
ENSG00000070770	CSNK2A2	666	638	-104388714733542
ENSG00000070785	EIF2B3	657	1138	173211567732116
ENSG00000070814	TCOF1	4964	6652	134004834810637
ENSG00000070831	CDC42	3495	4609	131874105865522
ENSG00000070882	OSBPL3	1339	2081	155414488424197
ENSG00000070915	SLC12A3	1030	380	-271052631578947
ENSG00000070950	RAD18	776	1021	131572164948454
ENSG00000070961	ATP2B1	4492	10568	235262689225289
ENSG00000071054	MAP4K4	2339	3867	165327062847371
ENSG00000071082	RPL31	10208	15391	150773902821317
ENSG00000071127	WDR1	4183	2543	-164490758946127
ENSG00000071189	SNX13	807	1495	185254027261462
ENSG00000071205	ARHGAP10	406	504	124137931034483
ENSG00000071243	ING3	273	404	147985347985348
ENSG00000071462	WBSCR22	1891	2652	140243257535695
ENSG00000071537	SEL1L	1481	2041	137812288993923
ENSG00000071539	TRIP13	6322	8972	141917114837077
ENSG00000071553	ATP6AP1	1932	2367	122515527950311
ENSG00000071564	TCF3	2571	3317	129015947102295
ENSG00000071626	DAZAP1	3261	4193	128580190125728
ENSG00000071655	MBD3	1565	1655	105750798722045
ENSG00000071794	HLTF	3346	4349	129976090854752
ENSG00000071859	FAM50A	1095	1155	105479452054795
ENSG00000071889	FAM3A	532	454	-117180616740088
ENSG00000071894	CPSF1,MIR939,MIR1234,MIR6849	983	1638	166632756866734
ENSG00000071967	CYBRD1	1148	770	-149090909090909
ENSG00000071994	PDCD2	1212	1447	119389438943894
ENSG00000072042	RDH11	1588	1698	106926952141058
ENSG00000072062	PRKACA	488	1099	225204918032787
ENSG00000072071	LPHN1	972	1503	15462962962963
ENSG00000072110	ACTN1	2846	2628	-108295281582953
ENSG00000072121	ZFYVE26	583	875	15008576329331
ENSG00000072134	EPN2,EPN2-IT1	725	553	-131103074141049
ENSG00000072210	ALDH3A2	2473	2459	-100569337128914
ENSG00000072274	TFRC	18996	31748	167129922088861
ENSG00000072310	SREBF1	3963	3334	-118866226754649
ENSG00000072364	AFF4	2728	4239	155388563049853
ENSG00000072401	UBE2D1	317	558	17602523659306
ENSG00000072415	MPP5	1604	1195	-134225941422594
ENSG00000072422	RHOBTB1	2339	2487	106327490380504
ENSG00000072501	SMC1A	6832	8538	124970725995316
ENSG00000072506	HSD17B10	2147	2953	13754075454122
ENSG00000072518	MARK2	487	664	136344969199179
ENSG00000072571	HMMR	2366	1984	-119254032258065
ENSG00000072609	CHFR	327	367	112232415902141
ENSG00000072682	P4HA2,LOC101927705	994	1143	114989939637827
ENSG00000072736	NFATC3	1970	1924	-102390852390852
ENSG00000072756	TRNT1	952	1369	143802521008403
ENSG00000072778	ACADVL	4313	5104	118339902619986
ENSG00000072786	STK10	798	937	117418546365915
ENSG00000072803	FBXW11	1982	2835	143037336024218
ENSG00000072832	CRMP1	340	528	155294117647059
ENSG00000072840	EVC	394	591	1.5
ENSG00000072849	DERL2	985	923	-106717226435536
ENSG00000072864	NDE1	578	760	131487889273356
ENSG00000072958	AP1M1	552	1183	214311594202899
ENSG00000073008	PVR	1843	3715	201573521432447
ENSG00000073009	IKBKG	846	521	-162380038387716
ENSG00000073050	XRCC1	478	601	125732217573222
ENSG00000073060	SCARB1	4371	4332	-10090027700831
ENSG00000073111	MCM2	5995	6123	102135112593828
ENSG00000073169	SELO	454	549	120925110132159
ENSG00000073350	LLGL2	840	584	-143835616438356
ENSG00000073417	PDE8A	1158	1377	118911917098446
ENSG00000073536	NLE1	704	1014	144034090909091
ENSG00000073578	SDHA	9458	9166	-103185686231726
ENSG00000073584	SMARCE1	1812	1912	105518763796909
ENSG00000073614	KDM5A	2731	3596	13167337971439
ENSG00000073712	FERMT2	4555	6573	14430296377607
ENSG00000073756	PTGS2	239	2359	987029288702929
ENSG00000073792	IGF2BP2	430	611	142093023255814
ENSG00000073803	MAP3K13	310	345	111290322580645
ENSG00000073849	ST6GAL1	227	572	251982378854626
ENSG00000073921	PICALM	2861	3986	139321915414191
ENSG00000073969	NSF,LOC101930324	1587	2150	135475740390674
ENSG00000074054	CLASP1	1379	2375	172226250906454
ENSG00000074071	MRPS34	2541	3085	121408894136167
ENSG00000074201	CLNS1A	2550	3662	143607843137255
ENSG00000074219	TEAD2	377	636	168700265251989
ENSG00000074266	EED	562	872	155160142348754
ENSG00000074319	TSG101	748	952	127272727272727
ENSG00000074356	C17orf85	773	1284	166106080206986
ENSG00000074416	MGLL	1102	1318	119600725952813
ENSG00000074527	NTN4	838	914	109069212410501
ENSG00000074582	BCS1L	356	493	138483146067416
ENSG00000074590	NUAK1	394	432	109644670050761
ENSG00000074603	DPP8	883	1085	122876557191393
ENSG00000074657	ZNF532	673	1073	159435364041605
ENSG00000074695	LMAN1	7205	7540	104649548924358
ENSG00000074696	PTPLAD1	4318	5585	129342288096341
ENSG00000074755	ZZEF1	988	1874	189676113360324
ENSG00000074800	ENO1	44645	53886	12069884645537
ENSG00000074842	C19orf10	2109	2210	104788999525842
ENSG00000074964	ARHGEF10L	409	383	-106788511749347
ENSG00000075089	ACTR6	458	617	13471615720524
ENSG00000075131	TIPIN	570	570	1
ENSG00000075142	SRI	1600	2257	1410625
ENSG00000075151	EIF4G3	1365	2730	2
ENSG00000075188	NUP37	1039	1006	-103280318091451
ENSG00000075218	GTSE1	852	970	113849765258216
ENSG00000075223	SEMA3C	4502	4634	102932030208796
ENSG00000075234	TTC38	914	887	-10304396843292
ENSG00000075239	ACAT1	2053	2684	130735509011203
ENSG00000075275	CELSR1	2028	2592	127810650887574
ENSG00000075292	ZNF638,ZNF638-IT1	4252	5205	122412982126058
ENSG00000075336	TIMM21	604	631	104470198675497
ENSG00000075391	RASAL2	1573	2144	136300063572791
ENSG00000075399	VPS9D1	356	406	114044943820225
ENSG00000075407	ZNF37A,LOC101929740	921	815	-113006134969325
ENSG00000075413	MARK3	959	1244	129718456725756
ENSG00000075415	SLC25A3	9912	11878	119834543987086
ENSG00000075420	FNDC3B,LOC101928615	3279	4014	122415370539799
ENSG00000075426	FOSL2	2102	2055	-102287104622871
ENSG00000075539	FRYL	1157	1697	146672428694901
ENSG00000075568	TMEM131	690	919	133188405797101
ENSG00000075618	FSCN1	4634	9283	200323694432456
ENSG00000075624	ACTB	55372	52088	-106304715097527
ENSG00000075643	MOCOS	1718	2036	118509895227008
ENSG00000075651	PLD1	781	1082	13854033290653
ENSG00000075702	WDR62	1204	967	-124508790072389
ENSG00000075711	DLG1	1951	1994	102203997949769
ENSG00000075785	RAB7A	1860	2842	152795698924731
ENSG00000075790	BCAP29	898	1234	137416481069042
ENSG00000075826	SEC31B	1598	2282	142803504380476
ENSG00000075856	SART3	1669	2398	143678849610545
ENSG00000075914	EXOSC7	757	729	-103840877914952
ENSG00000075945	KIFAP3	1026	1247	121539961013645
ENSG00000075975	MKRN2	1020	1573	15421568627451
ENSG00000076003	MCM6	2648	2087	-126880689985625
ENSG00000076043	REXO2	1609	1501	-107195203197868
ENSG00000076053	RBM7	681	745	109397944199706
ENSG00000076067	RBMS2	402	483	120149253731343
ENSG00000076108	BAZ2A	1720	3147	18296511627907
ENSG00000076201	PTPN23	557	601	107899461400359
ENSG00000076242	MLH1	1849	2062	111519740400216
ENSG00000076248	UNG	2062	2484	120465567410281
ENSG00000076321	KLHL20	455	584	128351648351648
ENSG00000076351	SLC46A1	1236	1929	156067961165049
ENSG00000076356	PLXNA2	549	1067	194353369763206
ENSG00000076382	SPAG5	3767	4302	114202282983807
ENSG00000076513	ANKRD13A	458	437	-104805491990847
ENSG00000076554	TPD52	3240	3421	105586419753086
ENSG00000076555	ACACB	400	418	1045
ENSG00000076604	TRAF4	1700	2216	130352941176471
ENSG00000076650	GPATCH1	204	344	168627450980392
ENSG00000076685	NT5C2	1777	2605	146595385481148
ENSG00000076706	MCAM,MIR6756	7188	7000	-102685714285714
ENSG00000076770	MBNL3	5542	4040	-137178217821782
ENSG00000076924	XAB2	1049	1573	149952335557674
ENSG00000076928	ARHGEF1,LOC100505585	752	812	107978723404255
ENSG00000076944	STXBP2	381	377	-10106100795756
ENSG00000076984	MAP2K7	411	693	168613138686131
ENSG00000077044	DGKD	2648	3413	128889728096677
ENSG00000077097	TOP2B	5077	5233	103072680716959
ENSG00000077147	TM9SF3	4771	5878	123202682875707
ENSG00000077150	NFKB2	3180	1459	-217957505140507
ENSG00000077152	UBE2T	1583	1662	10499052432091
ENSG00000077157	PPP1R12B	468	1041	222435897435897
ENSG00000077232	DNAJC10	3851	4557	118332900545313
ENSG00000077235	GTF3C1	3311	4134	124856538810027
ENSG00000077238	IL4R	410	606	14780487804878
ENSG00000077254	USP33	2298	3079	133986074847694
ENSG00000077312	SNRPA	1823	2378	130444322545255
ENSG00000077348	EXOSC5	612	834	136274509803922
ENSG00000077380	DYNC1I2	1455	1859	127766323024055
ENSG00000077458	FAM76B	550	616	1.12
ENSG00000077514	POLD3	882	1330	150793650793651
ENSG00000077549	CAPZB	1086	1393	128268876611418
ENSG00000077684	JADE1	1639	1768	107870652837096
ENSG00000077713	SLC25A43	572	591	103321678321678
ENSG00000077721	UBE2A	1778	1641	-108348567946374
ENSG00000077782	FGFR1	233	401	172103004291845
ENSG00000077809	GTF2I	8179	10878	132999144149652
ENSG00000077942	FBLN1	3049	3235	106100360774024
ENSG00000078043	PIAS2	656	740	11280487804878
ENSG00000078061	ARAF	1028	1433	139396887159533
ENSG00000078070	MCCC1	329	508	154407294832827
ENSG00000078114	NEBL	334	368	110179640718563
ENSG00000078124	ACER3	433	386	-112176165803109
ENSG00000078140	UBE2K	1185	624	-189903846153846
ENSG00000078142	PIK3C3	796	778	-102313624678663
ENSG00000078177	N4BP2	1101	711	-154852320675105
ENSG00000078237	C12orf5	553	521	-106142034548944
ENSG00000078246	TULP3	2620	2758	105267175572519
ENSG00000078269	SYNJ2	842	686	-122740524781341
ENSG00000078304	PPP2R5C	1318	1956	148406676783005
ENSG00000078319	NA	483	522	108074534161491
ENSG00000078369	GNB1	1182	2225	18824027072758
ENSG00000078403	MLLT10	989	1266	128008088978766
ENSG00000078618	NRD1	3780	4516	119470899470899
ENSG00000078668	VDAC3	1564	1378	-113497822931785
ENSG00000078674	PCM1	2566	3119	121551052221356
ENSG00000078747	ITCH	1141	1552	136021034180543
ENSG00000078795	PKD2L2	537	420	-127857142857143
ENSG00000078808	SDF4	2148	2925	136173184357542
ENSG00000079134	THOC1	799	912	114142678347935
ENSG00000079215	SLC1A3	1679	4150	247170935080405
ENSG00000079246	XRCC5	10916	13016	119237816049835
ENSG00000079257	LXN	2194	3673	167411121239745
ENSG00000079277	MKNK1	510	489	-104294478527607
ENSG00000079308	TNS1	1084	1181	108948339483395
ENSG00000079313	REXO1,MIR1909	529	1162	219659735349716
ENSG00000079332	SAR1A	3124	3474	111203585147247
ENSG00000079387	SENP1	1086	1221	112430939226519
ENSG00000079432	CIC	1036	1163	112258687258687
ENSG00000079459	FDFT1	3110	2581	-120495931809376
ENSG00000079462	PAFAH1B3	854	889	104098360655738
ENSG00000079482	OPHN1	357	371	103921568627451
ENSG00000079616	KIF22	2160	2426	112314814814815
ENSG00000079691	LRRC16A	1891	933	-202679528403001
ENSG00000079739	PGM1	3262	3277	100459840588596
ENSG00000079785	DDX1	2668	3194	119715142428786
ENSG00000079805	DNM2	3271	3481	106420055029043
ENSG00000079819	EPB41L2	975	1379	141435897435897
ENSG00000079841	RIMS1	735	520	-141346153846154
ENSG00000079950	STX7	367	496	135149863760218
ENSG00000079974	RABL2B,RABL2A	371	464	125067385444744
ENSG00000079999	KEAP1	1789	1492	-119906166219839
ENSG00000080189	SLC35C2	463	556	120086393088553
ENSG00000080200	CRYBG3	741	1054	142240215924426
ENSG00000080345	RIF1,LOC101929336	3802	3876	101946344029458
ENSG00000080371	RAB21	1042	1521	145969289827255
ENSG00000080503	SMARCA2	1811	2113	116675869685257
ENSG00000080546	SESN1	580	889	153275862068966
ENSG00000080603	SRCAP,LOC100862671	1483	1983	133715441672286
ENSG00000080608	KIAA0020	1713	1745	101868067717455
ENSG00000080802	CNOT4	517	909	175822050290135
ENSG00000080815	PSEN1	650	1093	168153846153846
ENSG00000080819	CPOX	657	721	109741248097412
ENSG00000080822	CLDND1	602	900	149501661129568
ENSG00000080824	HSP90AA1	16347	18818	115115923411023
ENSG00000080839	RBL1	709	624	-113621794871795
ENSG00000080986	NDC80	1265	1597	126245059288538
ENSG00000081014	AP4E1	1072	1169	109048507462687
ENSG00000081019	RSBN1	334	550	164670658682635
ENSG00000081026	MAGI3	771	661	-116641452344932
ENSG00000081087	OSTM1	1181	1386	11735817104149
ENSG00000081154	PCNP	2327	2238	-103976764968722
ENSG00000081177	EXD2	384	410	106770833333333
ENSG00000081181	ARG2	339	443	130678466076696
ENSG00000081307	UBA5	810	1203	148518518518519
ENSG00000081320	STK17B	762	878	115223097112861
ENSG00000081377	CDC14B	488	833	170696721311475
ENSG00000081386	ZNF510	426	545	127934272300469
ENSG00000081692	JMJD4	873	902	103321878579611
ENSG00000081721	DUSP12	659	809	122761760242792
ENSG00000081760	AACS	1004	648	-154938271604938
ENSG00000081791	KIAA0141	767	1025	133637548891786
ENSG00000081870	HSPB11	502	368	-136413043478261
ENSG00000081913	PHLPP1	399	1087	272431077694236
ENSG00000082068	WDR70	1286	1022	-125831702544031
ENSG00000082146	STRADB	1119	721	-155201109570042
ENSG00000082153	BZW1	9098	14019	154088810727632
ENSG00000082212	ME2	1452	1211	-119900908340215
ENSG00000082213	C5orf22	1357	2198	161974944731024
ENSG00000082258	CCNT2	772	1012	131088082901554
ENSG00000082269	FAM135A	681	625	-10896
ENSG00000082438	COBLL1	944	536	-176119402985075
ENSG00000082458	DLG3	677	886	130871491875923
ENSG00000082515	MRPL22	452	597	132079646017699
ENSG00000082516	GEMIN5	2618	4190	160045836516425
ENSG00000082641	NFE2L1	3865	4044	104631306597671
ENSG00000082701	GSK3B	2540	3303	13003937007874
ENSG00000082781	ITGB5	3828	4969	129806687565308
ENSG00000082805	ERC1	2032	2629	129379921259843
ENSG00000082898	XPO1	10629	14725	138536080534387
ENSG00000082996	RNF13	1122	1366	12174688057041
ENSG00000083093	PALB2	761	834	109592641261498
ENSG00000083097	DOPEY1	1049	1159	110486177311725
ENSG00000083099	LYRM2	598	775	129598662207358
ENSG00000083123	BCKDHB	458	577	125982532751092
ENSG00000083168	KAT6A	1051	1066	101427212178877
ENSG00000083223	ZCCHC6	1060	1125	106132075471698
ENSG00000083312	TNPO1	6960	13402	192557471264368
ENSG00000083444	PLOD1	2421	2785	115035109458901
ENSG00000083454	P2RX5	969	1644	169659442724458
ENSG00000083457	ITGAE	848	1209	142570754716981
ENSG00000083520	DIS3	2469	2967	120170109356015
ENSG00000083535	PIBF1	630	929	147460317460317
ENSG00000083544	TDRD3	750	675	-111111111111111
ENSG00000083635	NUFIP1	344	564	163953488372093
ENSG00000083642	PDS5B	692	766	110693641618497
ENSG00000083720	OXCT1	6361	7391	116192422575067
ENSG00000083799	CYLD	876	621	-141062801932367
ENSG00000083828	ZNF586	522	670	128352490421456
ENSG00000083842	ZNF8	237	348	146835443037975
ENSG00000083845	RPS5	6161	8336	135302710598929
ENSG00000083857	FAT1	6355	10812	170133752950433
ENSG00000083896	YTHDC1	1133	1616	142630185348632
ENSG00000083937	CHMP2B	788	1002	127157360406091
ENSG00000084070	SMAP2	217	342	157603686635945
ENSG00000084072	PPIE	868	934	107603686635945
ENSG00000084073	ZMPSTE24	4280	4699	109789719626168
ENSG00000084090	STARD7	5765	7561	131153512575889
ENSG00000084092	NOA1	524	727	138740458015267
ENSG00000084093	REST	2178	2457	112809917355372
ENSG00000084112	SSH1	465	585	125806451612903
ENSG00000084234	APLP2	7228	7671	106128942999447
ENSG00000084444	KIAA1467	238	553	232352941176471
ENSG00000084463	WBP11	3937	3238	-121587399629401
ENSG00000084623	EIF3I	4915	6807	138494404883011
ENSG00000084652	TXLNA	3085	3236	104894651539708
ENSG00000084676	NCOA1	483	517	10703933747412
ENSG00000084693	AGBL5	1141	1504	131814198071867
ENSG00000084733	RAB10	2148	2712	126256983240223
ENSG00000084754	HADHA	3434	3876	112871287128713
ENSG00000084774	CAD	2217	1960	-113112244897959
ENSG00000085063	CD59	9647	16050	166372965688815
ENSG00000085224	ATRX	2819	3511	124547711954594
ENSG00000085231	TAF9,AK6	2438	2448	100410172272354
ENSG00000085274	MYNN	449	587	130734966592428
ENSG00000085276	MECOM	707	788	111456859971711
ENSG00000085365	SCAMP1	1481	2287	154422687373396
ENSG00000085377	PREP	746	1159	155361930294906
ENSG00000085415	SEH1L	1218	1521	12487684729064
ENSG00000085449	WDFY1	1032	1341	129941860465116
ENSG00000085491	SLC25A24	1848	2851	154274891774892
ENSG00000085511	MAP3K4	513	852	166081871345029
ENSG00000085662	AKR1B1	11372	11827	104001055223356
ENSG00000085719	CPNE3	2653	1369	-193791088385683
ENSG00000085721	RRN3	2371	2171	-109212344541686
ENSG00000085733	CTTN	4653	5494	118074360627552
ENSG00000085760	MTIF2	1830	1790	-102234636871508
ENSG00000085788	DDHD2	916	1114	121615720524017
ENSG00000085832	EPS15	1715	1705	-10058651026393
ENSG00000085840	ORC1	1307	1525	116679418515685
ENSG00000085871	MGST2	633	872	137756714060032
ENSG00000085872	CHERP	802	1235	153990024937656
ENSG00000085978	ATG16L1	1358	1458	107363770250368
ENSG00000085982	USP40	397	575	144836272040302
ENSG00000085998	POMGNT1	1522	2270	149145860709593
ENSG00000085999	RAD54L	451	616	136585365853659
ENSG00000086015	MAST2	1161	1194	102842377260982
ENSG00000086061	DNAJA1	6450	9295	144108527131783
ENSG00000086062	B4GALT1	3155	7384	234041204437401
ENSG00000086065	CHMP5	2418	2380	-101596638655462
ENSG00000086102	NFX1	1998	2717	135985985985986
ENSG00000086189	DIMT1	835	909	108862275449102
ENSG00000086200	IPO11	1468	1997	136035422343324
ENSG00000086232	EIF2AK1	5421	3711	-14607922392886
ENSG00000086475	SEPHS1	1727	1662	-103910950661853
ENSG00000086504	MRPL28	1445	1782	123321799307958
ENSG00000086589	RBM22	1138	1579	138752196836555
ENSG00000086598	TMED2	7580	3502	-216447744146202
ENSG00000086666	ZFAND6	1299	1554	119630484988453
ENSG00000086712	TXLNG	1558	1150	-135478260869565
ENSG00000086758	HUWE1	8142	10277	126222058462294
ENSG00000086827	ZW10	694	975	140489913544669
ENSG00000086848	ALG9	601	1101	183194675540765
ENSG00000087053	MTMR2	3060	3447	112647058823529
ENSG00000087074	PPP1R15A	249	414	166265060240964
ENSG00000087077	TRIP6,MIR6875	1985	1980	-100252525252525
ENSG00000087086	FTL	26411	17881	-147704267099156
ENSG00000087087	SRRT	2175	3895	179080459770115
ENSG00000087095	NLK	770	431	-178654292343387
ENSG00000087111	PIGS	1624	1426	-113884992987377
ENSG00000087152	ATXN7L3	1544	1958	126813471502591
ENSG00000087157	PGS1	511	694	135812133072407
ENSG00000087191	PSMC5	1976	2196	111133603238866
ENSG00000087206	UIMC1	794	740	-107297297297297
ENSG00000087253	LPCAT2	440	667	151590909090909
ENSG00000087263	OGFOD1	1732	2031	117263279445727
ENSG00000087269	NOP14	1886	2363	125291622481442
ENSG00000087274	ADD1	1589	2355	148206419131529
ENSG00000087302	C14orf166	2037	2359	115807560137457
ENSG00000087338	GMCL1	528	674	127651515151515
ENSG00000087365	SF3B2	5153	6397	124141276926062
ENSG00000087448	KLHL42	1502	1769	117776298268975
ENSG00000087460	GNAS	15542	21494	138296229571484
ENSG00000087470	DNM1L	3761	4673	124248869981388
ENSG00000087502	ERGIC2	2590	2390	-10836820083682
ENSG00000087510	TFAP2C	390	582	149230769230769
ENSG00000087586	AURKA	2194	2007	-109317389138017
ENSG00000087842	PIR	1182	400	-2955
ENSG00000087884	AAMDC	421	559	132779097387173
ENSG00000087995	METTL2A	882	1491	169047619047619
ENSG00000088035	ALG6	610	612	100327868852459
ENSG00000088038	CNOT3	409	740	180929095354523
ENSG00000088179	PTPN4	1454	1006	-144532803180915
ENSG00000088205	DDX18	2842	4003	140851513019001
ENSG00000088247	KHSRP	2326	5557	238907996560619
ENSG00000088256	GNA11	1374	2333	169796215429403
ENSG00000088298	EDEM2	1355	1371	101180811808118
ENSG00000088305	DNMT3B	718	492	-145934959349593
ENSG00000088325	TPX2	4206	4675	111150737042321
ENSG00000088367	EPB41L1	573	448	-127901785714286
ENSG00000088387	DOCK9	1793	1123	-159661620658949
ENSG00000088448	ANKRD10	857	885	103267211201867
ENSG00000088451	TGDS	304	410	134868421052632
ENSG00000088682	COQ9	1291	1052	-122718631178707
ENSG00000088756	ARHGAP28	521	526	100959692898273
ENSG00000088766	CRLS1	546	675	123626373626374
ENSG00000088812	ATRN	978	860	-113720930232558
ENSG00000088832	FKBP1A,LOC101929368	1336	737	-181275440976934
ENSG00000088833	NSFL1C	810	897	110740740740741
ENSG00000088888	MAVS	715	753	105314685314685
ENSG00000088930	XRN2	3035	4181	137759472817133
ENSG00000088970	KIZ	474	702	148101265822785
ENSG00000088986	DYNLL1	3001	3649	1215928023992
ENSG00000088992	TESC	279	354	126881720430108
ENSG00000089006	SNX5	2321	3233	139293408013787
ENSG00000089009	RPL6	21879	31570	14429361488185
ENSG00000089022	MAPKAPK5	721	1051	145769764216366
ENSG00000089048	ESF1	671	794	11833084947839
ENSG00000089050	RBBP9	719	653	-11010719754977
ENSG00000089053	ANAPC5	3660	3734	102021857923497
ENSG00000089057	SLC23A2	266	654	245864661654135
ENSG00000089060	SLC8B1	344	338	-101775147928994
ENSG00000089063	TMEM230	830	977	117710843373494
ENSG00000089094	KDM2B	855	922	107836257309942
ENSG00000089127	OAS1	445	458	102921348314607
ENSG00000089154	GCN1L1	7725	9873	127805825242718
ENSG00000089157	RPLP0	34311	40922	119267873276792
ENSG00000089159	PXN	1398	1976	14134477825465
ENSG00000089195	TRMT6	794	858	108060453400504
ENSG00000089220	PEBP1	5586	7435	133100608664518
ENSG00000089234	BRAP	686	906	132069970845481
ENSG00000089248	ERP29	3181	3628	114052184847532
ENSG00000089280	FUS	554	643	116064981949458
ENSG00000089289	IGBP1	1123	1527	135975066785396
ENSG00000089327	FXYD5	1743	2004	114974182444062
ENSG00000089351	GRAMD1A	656	607	-108072487644152
ENSG00000089486	CDIP1	718	757	105431754874652
ENSG00000089597	GANAB	8254	10143	122885873515871
ENSG00000089682	RBM41	420	595	141666666666667
ENSG00000089685	BIRC5	3363	3760	111804936068986
ENSG00000089693	MLF2	3440	3969	115377906976744
ENSG00000089737	DDX24	3254	4015	123386601106331
ENSG00000089775	ZBTB25	927	1073	115749730312837
ENSG00000089818	NECAP1	1178	1750	148556876061121
ENSG00000089820	ARHGAP4	2037	2210	108492881688758
ENSG00000089876	DHX32	2144	2594	120988805970149
ENSG00000089902	RCOR1	1437	1576	109672929714683
ENSG00000089916	GPATCH2L	666	640	-1040625
ENSG00000090006	LTBP4	705	431	-163573085846868
ENSG00000090013	BLVRB	1294	1200	-107833333333333
ENSG00000090054	SPTLC1	1368	2038	148976608187134
ENSG00000090060	PAPOLA	2954	3783	128063642518619
ENSG00000090061	CCNK	1010	1274	126138613861386
ENSG00000090263	MRPS33	1322	1432	108320726172466
ENSG00000090266	NDUFB2	1497	737	-203120759837178
ENSG00000090273	NUDC	2042	2527	123751224289912
ENSG00000090316	MAEA,LOC101928676	998	1083	108517034068136
ENSG00000090339	ICAM1	1820	1476	-123306233062331
ENSG00000090372	STRN4	934	1948	208565310492505
ENSG00000090432	MUL1	367	445	12125340599455
ENSG00000090447	TFAP4	455	585	128571428571429
ENSG00000090470	PDCD7	456	494	108333333333333
ENSG00000090487	SPG21	1822	1989	109165751920966
ENSG00000090520	DNAJB11	1950	2751	141076923076923
ENSG00000090530	LEPREL1	2291	2691	117459624618071
ENSG00000090565	RAB11FIP3	603	742	123051409618574
ENSG00000090581	GNPTG	347	514	148126801152738
ENSG00000090615	GOLGA3	3001	2521	-119040063466878
ENSG00000090621	PABPC4,LOC100996696	4847	5341	110191871260574
ENSG00000090686	USP48	969	1177	121465428276574
ENSG00000090857	PDPR	950	1043	109789473684211
ENSG00000090861	AARS	7110	6540	-108715596330275
ENSG00000090863	GLG1	3015	4406	146135986733002
ENSG00000090889	KIF4A	1783	2693	151037577117218
ENSG00000090905	TNRC6A	2494	2602	104330392943063
ENSG00000090924	PLEKHG2	293	382	13037542662116
ENSG00000090975	PITPNM2	373	460	123324396782842
ENSG00000090989	EXOC1	576	587	101909722222222
ENSG00000091009	RBM27	2173	3261	150069028992177
ENSG00000091039	OSBPL8	2658	3109	116967644845749
ENSG00000091073	DTX2	379	402	106068601583113
ENSG00000091127	PUS7	2200	3321	150954545454545
ENSG00000091136	LAMB1	3858	4094	106117159149819
ENSG00000091140	DLD	3004	2602	-115449654112221
ENSG00000091157	WDR7	370	356	-103932584269663
ENSG00000091164	TXNL1	918	1241	135185185185185
ENSG00000091317	CMTM6	1760	2913	165511363636364
ENSG00000091409	ITGA6	3404	4726	138836662749706
ENSG00000091436	ZAK	2486	1877	-132445391582312
ENSG00000091483	FH	5642	6202	109925558312655
ENSG00000091490	SEL1L3	1663	1037	-160366441658631
ENSG00000091527	CDV3	4751	5393	113512944643233
ENSG00000091542	ALKBH5	1490	2441	163825503355705
ENSG00000091622	PITPNM3	705	497	-141851106639839
ENSG00000091640	SPAG7	1002	842	-119002375296912
ENSG00000091651	ORC6	703	1055	150071123755334
ENSG00000091732	ZC3HC1	586	763	130204778156997
ENSG00000091947	TMEM101	398	496	124623115577889
ENSG00000091986	CCDC80	507	649	128007889546351
ENSG00000092010	PSME1	1817	1184	-153462837837838
ENSG00000092036	HAUS4,MIR4707	830	732	-113387978142077
ENSG00000092094	OSGEP	284	440	154929577464789
ENSG00000092098	RNF31	467	486	10406852248394
ENSG00000092108	SCFD1	905	1191	131602209944751
ENSG00000092140	G2E3	619	987	159450726978998
ENSG00000092148	HECTD1	5855	6641	113424423569599
ENSG00000092199	HNRNPC	15386	15091	-10195480750116
ENSG00000092201	SUPT16H	5562	3257	-170770647835431
ENSG00000092203	TOX4	1171	1405	1199829205807
ENSG00000092330	TINF2	443	439	-100911161731207
ENSG00000092439	TRPM7	3948	4855	122973657548126
ENSG00000092445	TYRO3	1269	1637	128999211977935
ENSG00000092470	WDR76	1341	1364	101715137956749
ENSG00000092531	SNAP23	1079	1629	15097312326228
ENSG00000092621	PHGDH	2925	3199	109367521367521
ENSG00000092820	EZR	5940	4275	-138947368421053
ENSG00000092841	MYL6	10831	13526	124882282337734
ENSG00000092847	AGO1	1491	1469	-101497617426821
ENSG00000092853	CLSPN	2397	2720	113475177304965
ENSG00000092871	RFFL	358	481	134357541899441
ENSG00000092929	UNC13D	617	646	104700162074554
ENSG00000092931	MFSD11	4572	5608	122659667541557
ENSG00000092964	DPYSL2	2105	2018	-104311199207136
ENSG00000092969	TGFB2	130	349	268461538461538
ENSG00000092978	GPATCH2	426	755	177230046948357
ENSG00000093000	NUP50	3558	4852	13636874648679
ENSG00000093009	CDC45	1154	995	-115979899497487
ENSG00000093010	COMT	1345	2052	152565055762082
ENSG00000093100	NA	309	392	126860841423948
ENSG00000093144	ECHDC1	940	1217	129468085106383
ENSG00000093167	LRRFIP2	945	1018	107724867724868
ENSG00000093183	SEC22C	1592	1604	100753768844221
ENSG00000094631	HDAC6	593	443	-133860045146727
ENSG00000094804	CDC6	3632	3824	105286343612335
ENSG00000094880	CDC23	1304	1600	122699386503067
ENSG00000094914	AAAS	1508	1410	-106950354609929
ENSG00000094916	CBX5	14892	18810	126309427880741
ENSG00000094975	SUCO	1150	1935	168260869565217
ENSG00000095002	MSH2	1826	2224	121796276013143
ENSG00000095015	MAP3K1	784	1476	188265306122449
ENSG00000095059	DHPS	661	712	107715582450832
ENSG00000095066	HOOK2	10159	11349	11171375135348
ENSG00000095139	ARCN1	2679	4063	151661067562523
ENSG00000095203	EPB41L4B	744	766	102956989247312
ENSG00000095209	TMEM38B	1053	1774	168471035137702
ENSG00000095261	PSMD5	1694	2257	133234946871311
ENSG00000095319	NUP188	3839	5612	146183902057828
ENSG00000095380	NANS	1093	1289	117932296431839
ENSG00000095383	TBC1D2	493	404	-122029702970297
ENSG00000095397	DFNB31	368	726	197282608695652
ENSG00000095485	CWF19L1	1016	1115	109744094488189
ENSG00000095539	SEMA4G	429	490	114219114219114
ENSG00000095564	BTAF1	2381	3852	161780764384712
ENSG00000095574	IKZF5	194	422	217525773195876
ENSG00000095637	SORBS1	176	615	349431818181818
ENSG00000095739	BAMBI	483	370	-130540540540541
ENSG00000095787	WAC	3219	3246	100838769804287
ENSG00000095794	CREM	297	729	245454545454545
ENSG00000095906	NUBP2	500	628	1256
ENSG00000095951	HIVEP1	813	805	-100993788819876
ENSG00000096060	FKBP5	1294	1348	104173106646059
ENSG00000096063	SRPK1	4256	4818	113204887218045
ENSG00000096070	BRPF3	638	512	-124609375
ENSG00000096080	MRPS18A	803	978	121793275217933
ENSG00000096092	TMEM14A	750	603	-124378109452736
ENSG00000096093	EFHC1	1707	1768	103573520796719
ENSG00000096384	HSP90AB1	46897	50404	107478090282961
ENSG00000096401	CDC5L	2542	4353	171243115656963
ENSG00000096433	ITPR3	4578	4477	-102255974983248
ENSG00000096696	DSP	9958	12061	121118698533842
ENSG00000096717	SIRT1	860	1245	144767441860465
ENSG00000096746	HNRNPH3	797	976	122459222082811
ENSG00000096872	IFT74	374	356	-105056179775281
ENSG00000096968	JAK2	504	437	-11533180778032
ENSG00000097007	ABL1	1827	2330	127531472359059
ENSG00000097021	ACOT7	380	464	122105263157895
ENSG00000097033	SH3GLB1	1391	1107	-125654923215899
ENSG00000097046	CDC7	790	818	103544303797468
ENSG00000097096	SYDE2	312	456	146153846153846
ENSG00000099194	SCD	21984	26085	118654475982533
ENSG00000099203	TMED1	699	877	125464949928469
ENSG00000099204	ABLIM1	2918	4995	171178889650446
ENSG00000099219	ERMP1	3328	2866	-116120027913468
ENSG00000099246	RAB18	1830	786	-232824427480916
ENSG00000099250	NRP1	705	1017	144255319148936
ENSG00000099256	PRTFDC1	429	753	175524475524476
ENSG00000099260	PALMD	1023	1393	136168132942326
ENSG00000099290	FAM21A,LOC101930591,FAM21C	2083	2638	126644263082093
ENSG00000099308	MAST3	260	417	160384615384615
ENSG00000099331	MYO9B	1372	1834	133673469387755
ENSG00000099341	PSMD8	2221	2601	117109410175597
ENSG00000099364	FBXL19	863	1266	146697566628042
ENSG00000099381	SETD1A	623	773	124077046548957
ENSG00000099385	BCL7C	459	621	135294117647059
ENSG00000099622	CIRBP	1771	2156	121739130434783
ENSG00000099624	ATP5D	1330	1889	14203007518797
ENSG00000099783	HNRNPM	2063	5820	282113427047988
ENSG00000099795	NDUFB7	1203	1506	125187032418953
ENSG00000099797	TECR	1800	2328	129333333333333
ENSG00000099800	TIMM13	1329	1636	123100075244545
ENSG00000099804	CDC34	875	1739	198742857142857
ENSG00000099810	MTAP	2094	1589	-13178099433606
ENSG00000099812	MISP	2767	2259	-12248782647189
ENSG00000099814	CEP170B	584	652	111643835616438
ENSG00000099817	POLR2E	2655	3061	115291902071563
ENSG00000099821	POLRMT	2508	2660	106060606060606
ENSG00000099822	HCN2	380	1425	3.75
ENSG00000099860	GADD45B	483	435	-111034482758621
ENSG00000099864	PALM	755	338	-223372781065089
ENSG00000099875	MKNK2	3608	4880	135254988913525
ENSG00000099899	TRMT2A	810	1023	126296296296296
ENSG00000099901	RANBP1	4322	6229	144123091161499
ENSG00000099917	MED15	526	577	109695817490494
ENSG00000099940	SNAP29	859	642	-133800623052959
ENSG00000099942	CRKL	2590	2641	101969111969112
ENSG00000099949	LZTR1	769	874	113654096228869
ENSG00000099956	SMARCB1	1291	1561	120914020139427
ENSG00000099968	BCL2L13	1935	2743	141757105943152
ENSG00000099974	DDTL	1791	1835	102456728084869
ENSG00000099977	DDT,DDTL	1715	1711	-100233781414378
ENSG00000099984	GSTT2	381	385	101049868766404
ENSG00000099991	CABIN1	1335	1916	143520599250936
ENSG00000099995	SF3A1	2692	3557	132132243684993
ENSG00000100014	SPECC1L	1184	1827	154307432432432
ENSG00000100023	PPIL2	845	1229	145443786982249
ENSG00000100028	SNRPD3	4561	4494	-101490876724522
ENSG00000100029	PES1	3579	4593	128331936295054
ENSG00000100030	MAPK1	4757	6527	137208324574312
ENSG00000100034	PPM1F	777	922	118661518661519
ENSG00000100038	TOP3B	480	682	142083333333333
ENSG00000100056	DGCR14,TSSK2	415	470	113253012048193
ENSG00000100065	CARD10	1104	854	-129274004683841
ENSG00000100075	SLC25A1	1822	2422	132930845225027
ENSG00000100077	ADRBK2	195	353	181025641025641
ENSG00000100083	GGA1	765	901	117777777777778
ENSG00000100084	HIRA	2034	2623	128957718780728
ENSG00000100092	SH3BP1	577	923	159965337954939
ENSG00000100097	LGALS1	3862	3200	-1206875
ENSG00000100099	HPS4	812	897	110467980295567
ENSG00000100101	NOL12	1129	1491	132063773250664
ENSG00000100104	SRRD	563	788	139964476021314
ENSG00000100105	PATZ1	676	790	116863905325444
ENSG00000100106	TRIOBP	786	1114	141730279898219
ENSG00000100109	TFIP11	1209	1492	123407775020678
ENSG00000100116	GCAT	408	559	137009803921569
ENSG00000100124	ANKRD54	351	380	108262108262108
ENSG00000100129	EIF3L	5576	7663	137428263988522
ENSG00000100138	NHP2L1	3447	4549	13196982883667
ENSG00000100139	MICALL1	636	911	143238993710692
ENSG00000100142	POLR2F	1011	1502	148565776458952
ENSG00000100150	DEPDC5	476	375	-126933333333333
ENSG00000100151	PICK1	277	349	125992779783393
ENSG00000100154	TTC28	703	803	114224751066856
ENSG00000100201	DDX17	10950	12348	112767123287671
ENSG00000100207	TCF20	2583	3571	138250096786682
ENSG00000100216	TOMM22	2573	1016	-253248031496063
ENSG00000100219	XBP1	2157	3246	150486787204451
ENSG00000100220	RTCB	2338	2838	121385799828914
ENSG00000100221	JOSD1	2416	1900	-127157894736842
ENSG00000100225	FBXO7	2790	2798	100286738351254
ENSG00000100226	GTPBP1	1624	2126	130911330049261
ENSG00000100227	POLDIP3	1987	2572	129441368897836
ENSG00000100234	TIMP3	1725	3962	22968115942029
ENSG00000100239	PPP6R2	1152	1798	156076388888889
ENSG00000100241	SBF1	2266	3602	158958517210944
ENSG00000100242	SUN2	1265	2002	158260869565217
ENSG00000100243	CYB5R3	2344	3144	134129692832765
ENSG00000100258	LMF2	740	798	107837837837838
ENSG00000100266	PACSIN2	848	2056	242452830188679
ENSG00000100280	AP1B1	2227	2801	125774584643018
ENSG00000100281	HMGXB4	834	914	109592326139089
ENSG00000100284	TOM1	400	662	1655
ENSG00000100285	NEFH	731	936	128043775649795
ENSG00000100294	MCAT	393	537	136641221374046
ENSG00000100296	THOC5	2327	2999	128878384185647
ENSG00000100297	MCM5	3773	4133	109541478929234
ENSG00000100299	ARSA	293	341	116382252559727
ENSG00000100300	TSPO	1295	1506	116293436293436
ENSG00000100304	TTLL12	2816	3227	114595170454545
ENSG00000100316	RPL3,RNU86,SNORD83B	23153	29439	127149829395759
ENSG00000100320	RBFOX2	2530	3454	136521739130435
ENSG00000100324	TAB1	473	511	108033826638478
ENSG00000100325	ASCC2	519	1159	223314065510597
ENSG00000100330	MTMR3	917	1352	147437295528899
ENSG00000100335	MIEF1	2214	2678	120957542908762
ENSG00000100344	PNPLA3	493	500	101419878296146
ENSG00000100345	MYH9	14927	21615	144804716285925
ENSG00000100347	SAMM50	1434	1451	10118549511855
ENSG00000100348	TXN2	667	1095	164167916041979
ENSG00000100350	FOXRED2	2087	1791	-116527079843663
ENSG00000100353	EIF3D	5393	7047	130669386241424
ENSG00000100354	TNRC6B	2370	2007	-118086696562033
ENSG00000100359	SGSM3	732	1151	15724043715847
ENSG00000100364	KIAA0930	2360	1903	-124014713610089
ENSG00000100372	SLC25A17	939	1170	124600638977636
ENSG00000100376	FAM118A	314	385	122611464968153
ENSG00000100380	ST13	7277	11005	151229902432321
ENSG00000100387	RBX1	1069	1150	107577174929841
ENSG00000100393	EP300	2158	2784	129008341056534
ENSG00000100395	L3MBTL2	1543	2059	133441348023331
ENSG00000100399	CHADL	641	868	135413416536661
ENSG00000100401	RANGAP1	3052	4141	135681520314548
ENSG00000100403	ZC3H7B	2322	2244	-103475935828877
ENSG00000100410	PHF5A	1257	740	-169864864864865
ENSG00000100412	ACO2	3875	4368	112722580645161
ENSG00000100413	POLR3H	2225	2515	113033707865169
ENSG00000100416	TRMU	783	791	101021711366539
ENSG00000100418	DESI1	1635	1789	109418960244648
ENSG00000100422	CERK	1675	1584	-10574494949495
ENSG00000100425	BRD1	782	809	103452685421995
ENSG00000100426	ZBED4	1024	1369	13369140625
ENSG00000100441	KHNYN	1701	1569	-108413001912046
ENSG00000100442	FKBP3	782	1189	152046035805627
ENSG00000100445	SDR39U1	559	521	-107293666026871
ENSG00000100461	RBM23	1481	1288	-114984472049689
ENSG00000100462	PRMT5	2385	2768	116058700209644
ENSG00000100479	POLE2	362	447	123480662983425
ENSG00000100485	SOS2	467	768	164453961456103
ENSG00000100503	NIN	2058	2099	101992225461613
ENSG00000100504	PYGL	828	1727	208574879227053
ENSG00000100519	PSMC6	1465	2390	163139931740614
ENSG00000100522	GNPNAT1	3223	3328	103257834315855
ENSG00000100523	DDHD1	508	632	124409448818898
ENSG00000100526	CDKN3	413	338	-122189349112426
ENSG00000100528	CNIH1	1236	1309	105906148867314
ENSG00000100554	ATP6V1D	2161	2242	103748264692272
ENSG00000100567	PSMA3	1820	1884	103516483516484
ENSG00000100568	VTI1B	724	1031	142403314917127
ENSG00000100575	TIMM9	335	335	1
ENSG00000100577	GSTZ1	371	399	107547169811321
ENSG00000100578	KIAA0586	751	962	128095872170439
ENSG00000100591	AHSA1	2230	2418	108430493273543
ENSG00000100596	SPTLC2	952	712	-133707865168539
ENSG00000100600	LGMN	1033	1437	139109390125847
ENSG00000100601	ALKBH1	217	345	158986175115207
ENSG00000100603	SNW1	1449	1862	128502415458937
ENSG00000100605	ITPK1	818	1055	128973105134474
ENSG00000100612	DHRS7	310	656	211612903225806
ENSG00000100614	PPM1A	678	764	112684365781711
ENSG00000100625	SIX4	607	734	120922570016474
ENSG00000100632	ERH	2311	2489	107702293379489
ENSG00000100644	HIF1A	5833	7686	131767529573118
ENSG00000100650	SRSF5	1185	2003	169029535864979
ENSG00000100664	EIF5	4988	5403	108319967923015
ENSG00000100697	DICER1	3532	3437	-102764038405586
ENSG00000100711	ZFYVE21	430	436	101395348837209
ENSG00000100714	MTHFD1	2582	3076	119132455460883
ENSG00000100722	ZC3H14	2035	2003	-101597603594608
ENSG00000100726	TELO2	652	821	125920245398773
ENSG00000100731	PCNX	2827	3468	122674212946586
ENSG00000100749	VRK1	501	542	108183632734531
ENSG00000100764	PSMC1	2163	2667	123300970873786
ENSG00000100767	PAPLN	740	396	-186868686868687
ENSG00000100796	SMEK1	1332	1778	133483483483483
ENSG00000100804	PSMB5	2210	2180	-101376146788991
ENSG00000100811	YY1	2385	2986	125199161425577
ENSG00000100813	ACIN1	2582	3418	132378001549187
ENSG00000100814	CCNB1IP1	447	740	165548098434004
ENSG00000100815	TRIP11	1107	1283	115898825654923
ENSG00000100823	APEX1	2619	2741	104658266513937
ENSG00000100836	PABPN1	1162	1605	138123924268503
ENSG00000100852	ARHGAP5	2317	3039	131160984031075
ENSG00000100865	CINP	275	399	145090909090909
ENSG00000100883	SRP54	1292	1440	111455108359133
ENSG00000100888	CHD8	1383	3622	261894432393348
ENSG00000100890	KIAA0391	744	721	-103190013869626
ENSG00000100897	DCAF11	1085	800	-135625
ENSG00000100902	PSMA6	2140	2859	133598130841121
ENSG00000100906	NFKBIA	1103	1253	113599274705349
ENSG00000100911	PSME2,MIR7703	1471	1057	-139167455061495
ENSG00000100926	TM9SF1	1205	1184	-101773648648649
ENSG00000100934	SEC23A	3207	4167	129934518241347
ENSG00000100938	GMPR2	627	900	143540669856459
ENSG00000100941	PNN	1990	2508	126030150753769
ENSG00000100949	RABGGTA	373	331	-112688821752266
ENSG00000100982	PCIF1	226	334	147787610619469
ENSG00000100983	GSS	675	871	129037037037037
ENSG00000100991	TRPC4AP	1482	1348	-109940652818991
ENSG00000100994	PYGB	1065	1690	15868544600939
ENSG00000100997	ABHD12	1407	1350	-104222222222222
ENSG00000101000	PROCR	442	477	107918552036199
ENSG00000101003	GINS1	807	539	-149721706864564
ENSG00000101019	UQCC1	235	620	263829787234043
ENSG00000101040	ZMYND8	970	1464	150927835051546
ENSG00000101057	MYBL2	3318	3830	11543098251959
ENSG00000101079	NDRG3	464	775	167025862068966
ENSG00000101084	C20orf24	1515	1598	105478547854785
ENSG00000101104	PABPC1L	911	1143	125466520307355
ENSG00000101109	STK4	797	941	118067754077792
ENSG00000101115	SALL4	112	349	311607142857143
ENSG00000101126	ADNP	1026	979	-104800817160368
ENSG00000101132	PFDN4	390	459	117692307692308
ENSG00000101138	CSTF1	881	1086	123269012485812
ENSG00000101146	RAE1	605	737	121818181818182
ENSG00000101150	TPD52L2	1516	1360	-111470588235294
ENSG00000101152	DNAJC5	882	1464	165986394557823
ENSG00000101158	NELFCD	1862	2152	115574650912997
ENSG00000101160	CTSZ	3032	4585	151220316622691
ENSG00000101161	PRPF6	1536	2096	136458333333333
ENSG00000101166	SLMO2	5809	10906	187743157169909
ENSG00000101181	MTG2	466	670	143776824034335
ENSG00000101182	PSMA7	2837	3054	107648924920691
ENSG00000101187	SLCO4A1	399	518	129824561403509
ENSG00000101189	MRGBP	290	551	1.9
ENSG00000101191	DIDO1	1590	2576	162012578616352
ENSG00000101193	GID8	312	400	128205128205128
ENSG00000101199	ARFGAP1	842	997	118408551068884
ENSG00000101216	GMEB2	440	465	105681818181818
ENSG00000101220	C20orf27	686	798	116326530612245
ENSG00000101224	CDC25B	1914	1890	-101269841269841
ENSG00000101236	RNF24	420	671	159761904761905
ENSG00000101246	ARFRP1	288	405	140625
ENSG00000101255	TRIB3	823	953	115795868772782
ENSG00000101266	CSNK2A1	2435	3362	138069815195072
ENSG00000101290	CDS2	786	1050	133587786259542
ENSG00000101294	HM13	1047	1367	130563514804202
ENSG00000101310	SEC23B	1863	1794	-103846153846154
ENSG00000101311	FERMT1	1022	1172	1146771037182
ENSG00000101337	TM9SF4	1261	1627	129024583663759
ENSG00000101343	CRNKL1	629	714	113513513513514
ENSG00000101346	POFUT1	1702	2594	1524089306698
ENSG00000101347	SAMHD1	164	331	201829268292683
ENSG00000101350	KIF3B	1526	1493	-102210314802411
ENSG00000101361	NOP56,MIR1292,SNORD57,SNORD86,SNORD110	4118	4646	112821758135017
ENSG00000101365	IDH3B	1461	1761	120533880903491
ENSG00000101367	MAPRE1	1694	2923	172550177095632
ENSG00000101384	JAG1	477	1114	233542976939203
ENSG00000101391	CDK5RAP1	452	499	110398230088496
ENSG00000101407	TTI1	1102	1271	115335753176044
ENSG00000101412	E2F1	856	640	-13375
ENSG00000101413	RPRD1B	328	416	126829268292683
ENSG00000101421	CHMP4B	419	431	102863961813842
ENSG00000101439	CST3	739	1020	138024357239513
ENSG00000101444	AHCY	3191	3673	115104982764024
ENSG00000101447	FAM83D	1267	1693	1336227308603
ENSG00000101464	PIGU	303	456	15049504950495
ENSG00000101474	APMAP	1478	1658	112178619756428
ENSG00000101544	ADNP2	928	1224	131896551724138
ENSG00000101546	RBFA	369	407	11029810298103
ENSG00000101557	USP14	783	889	113537675606641
ENSG00000101558	VAPA	3151	2328	-135352233676976
ENSG00000101577	LPIN2	1087	852	-127582159624413
ENSG00000101596	SMCHD1	3208	4252	132543640897756
ENSG00000101608	MYL12A	4417	5246	118768394838125
ENSG00000101624	CEP76	389	511	131362467866324
ENSG00000101639	CEP192	1578	1934	12256020278834
ENSG00000101654	RNMT	1093	824	-132645631067961
ENSG00000101665	SMAD7	499	718	143887775551102
ENSG00000101680	LAMA1	28977	44456	153418228249991
ENSG00000101745	ANKRD12	504	485	-103917525773196
ENSG00000101752	MIB1	2750	3534	128509090909091
ENSG00000101773	RBBP8	1357	2093	154237288135593
ENSG00000101782	RIOK3	847	863	101889020070838
ENSG00000101811	CSTF2	760	1234	162368421052632
ENSG00000101843	PSMD10	1285	912	-140899122807018
ENSG00000101844	ATG4A	278	565	203237410071942
ENSG00000101846	STS	854	1234	144496487119438
ENSG00000101849	TBL1X	1488	2118	142338709677419
ENSG00000101856	PGRMC1	4193	4964	11838778917243
ENSG00000101868	POLA1	4048	4734	116946640316206
ENSG00000101871	MID1	1846	2212	119826652221018
ENSG00000101882	NKAP	495	566	114343434343434
ENSG00000101888	NXT2	438	493	112557077625571
ENSG00000101901	ALG13	518	729	140733590733591
ENSG00000101911	PRPS2	2861	4231	147885354771059
ENSG00000101928	MOSPD1	1576	1533	-102804957599478
ENSG00000101935	AMMECR1	1283	2512	195791114575214
ENSG00000101940	WDR13	509	1038	203929273084479
ENSG00000101945	SUV39H1	778	898	115424164524422
ENSG00000101966	XIAP	1456	2368	162637362637363
ENSG00000101972	STAG2	7467	10655	142694522565957
ENSG00000101974	ATP11C	4440	2959	-150050692801622
ENSG00000101986	ABCD1	997	1282	128585757271815
ENSG00000101997	CCDC22	295	355	120338983050847
ENSG00000102007	PLP2	3100	3442	111032258064516
ENSG00000102024	PLS3	7822	8959	114535924316032
ENSG00000102030	NAA10	1358	1523	112150220913108
ENSG00000102034	ELF4	946	952	100634249471459
ENSG00000102048	ASB9	417	587	140767386091127
ENSG00000102054	RBBP7	8831	11088	125557694485336
ENSG00000102081	FMR1	2545	1036	-245656370656371
ENSG00000102096	PIM2	670	528	-126893939393939
ENSG00000102098	SCML2	664	1528	230120481927711
ENSG00000102100	SLC35A2	731	900	12311901504788
ENSG00000102103	PQBP1	1026	1253	122124756335283
ENSG00000102119	EMD	516	1063	206007751937985
ENSG00000102125	TAZ	500	496	-100806451612903
ENSG00000102144	PGK1	20408	16991	-120110646813019
ENSG00000102158	MAGT1	3461	5169	149349898873158
ENSG00000102172	SMS	6853	8072	117787830147381
ENSG00000102178	UBL4A	2454	2487	101344743276284
ENSG00000102181	CD99L2	1290	1232	-104707792207792
ENSG00000102189	EEA1	1515	1165	-130042918454936
ENSG00000102218	RP2	502	585	116533864541833
ENSG00000102221	JADE3	1301	1201	-108326394671107
ENSG00000102225	CDK16	3055	3395	111129296235679
ENSG00000102226	USP11	805	1494	185590062111801
ENSG00000102241	HTATSF1	1423	3740	262825017568517
ENSG00000102265	TIMP1	1570	2095	13343949044586
ENSG00000102287	GABRE,MIR224,MIR452	489	1175	240286298568507
ENSG00000102302	FGD1	616	734	119155844155844
ENSG00000102309	PIN4	18735	26969	143949826527889
ENSG00000102316	MAGED2	1672	1461	-114442162902122
ENSG00000102317	RBM3	4726	6633	140351248413034
ENSG00000102384	CENPI	443	512	115575620767494
ENSG00000102393	GLA	1086	1226	112891344383057
ENSG00000102471	NDFIP2	2155	2244	104129930394432
ENSG00000102531	FNDC3A	4992	5661	113401442307692
ENSG00000102554	KLF5	1040	1538	147884615384615
ENSG00000102572	STK24	2044	730	-2.8
ENSG00000102580	DNAJC3	1727	3223	186624203821656
ENSG00000102595	UGGT2	1086	1261	116114180478821
ENSG00000102606	ARHGEF7	646	1180	18266253869969
ENSG00000102699	PARP4	2262	2957	130725022104332
ENSG00000102710	SUPT20H	757	907	119815059445178
ENSG00000102738	MRPS31	292	469	160616438356164
ENSG00000102743	SLC25A15	552	598	108333333333333
ENSG00000102753	KPNA3	1169	971	-120391349124614
ENSG00000102763	VWA8	598	894	149498327759197
ENSG00000102781	KATNAL1	1194	744	-160483870967742
ENSG00000102786	INTS6	1289	1510	117145073700543
ENSG00000102804	TSC22D1	4662	6778	145388245388245
ENSG00000102805	CLN5	445	473	106292134831461
ENSG00000102854	MSLN	2085	1771	-117730095990966
ENSG00000102870	ZNF629	856	1464	171028037383178
ENSG00000102882	MAPK3	578	594	102768166089965
ENSG00000102893	PHKB	1216	2049	168503289473684
ENSG00000102897	LYRM1	420	349	-120343839541547
ENSG00000102898	NUTF2,NUTF2P4	839	2874	342550655542312
ENSG00000102900	NUP93	2051	2678	130570453437348
ENSG00000102901	CENPT	1024	1275	12451171875
ENSG00000102904	TSNAXIP1	379	482	127176781002639
ENSG00000102908	NFAT5	900	2004	222666666666667
ENSG00000102910	LOC100507577,LONP2	3079	3637	118122767132186
ENSG00000102921	N4BP1	674	944	140059347181009
ENSG00000102931	ARL2BP	987	786	-125572519083969
ENSG00000102967	DHODH	298	459	154026845637584
ENSG00000102974	CTCF	1704	1611	-105772811918063
ENSG00000102977	ACD	450	359	-125348189415042
ENSG00000102978	POLR2C	1350	1570	116296296296296
ENSG00000102996	MMP15	1440	2512	174444444444444
ENSG00000103018	CYB5B	1938	3920	202270381836945
ENSG00000103021	CCDC113	453	723	159602649006623
ENSG00000103023	PRSS54	297	457	153872053872054
ENSG00000103035	PSMD7	3133	3730	119055218640281
ENSG00000103037	SETD6	891	909	102020202020202
ENSG00000103042	SLC38A7	504	342	-147368421052632
ENSG00000103043	VAC14	716	933	130307262569832
ENSG00000103044	HAS3	529	568	107372400756144
ENSG00000103047	TANGO6	808	1093	135272277227723
ENSG00000103051	COG4	1678	1949	116150178784267
ENSG00000103061	SLC7A6OS	2932	4277	14587312414734
ENSG00000103064	SLC7A6	3212	4682	145765877957659
ENSG00000103066	PLA2G15	501	633	126347305389222
ENSG00000103067	ESRP2,MIR6773	1459	933	-156377277599143
ENSG00000103091	WDR59	610	695	113934426229508
ENSG00000103121	CMC2	2422	2552	105367464905037
ENSG00000103126	AXIN1	1108	1351	121931407942238
ENSG00000103145	HCFC1R1	723	555	-13027027027027
ENSG00000103148	NPRL3	825	706	-11685552407932
ENSG00000103152	MPG	873	983	112600229095074
ENSG00000103160	HSDL1	1191	578	-206055363321799
ENSG00000103168	TAF1C	614	858	139739413680782
ENSG00000103187	COTL1	2595	2303	-112679114198871
ENSG00000103194	USP10	2607	3296	126428845416187
ENSG00000103196	CRISPLD2	65	367	564615384615385
ENSG00000103197	TSC2	1301	1671	128439661798616
ENSG00000103202	NME4	1645	1855	112765957446809
ENSG00000103222	ABCC1	1669	2167	129838226482924
ENSG00000103226	NOMO3	7731	9061	117203466563187
ENSG00000103245	NARFL	447	484	1082774049217
ENSG00000103249	CLCN7	1493	1979	132551908908238
ENSG00000103253	HAGHL	681	736	108076358296623
ENSG00000103254	FAM173A	244	388	159016393442623
ENSG00000103257	SLC7A5	16186	33819	208939824539726
ENSG00000103260	METRN	463	732	158099352051836
ENSG00000103264	FBXO31	478	787	164644351464435
ENSG00000103266	STUB1	3167	3710	117145563624882
ENSG00000103274	NUBP1	683	517	-1321083172147
ENSG00000103275	UBE2I	2044	2454	120058708414873
ENSG00000103319	EEF2K,LOC101930123	1277	1715	134299138606108
ENSG00000103326	CAPN15	1009	1686	167096134786918
ENSG00000103335	PIEZO1	12714	13434	105663048607834
ENSG00000103342	GSPT1	4954	3195	-155054773082942
ENSG00000103351	CLUAP1	298	643	215771812080537
ENSG00000103353	UBFD1	3132	4565	145753512132822
ENSG00000103356	EARS2	1416	1457	102895480225989
ENSG00000103363	TCEB2	2294	3369	146861377506539
ENSG00000103365	GGA2	1454	2189	150550206327373
ENSG00000103404	USP31	678	937	138200589970501
ENSG00000103415	HMOX2	859	1048	122002328288708
ENSG00000103423	DNAJA3	1708	2576	150819672131148
ENSG00000103426	CORO7-PAM16	829	1084	130759951749095
ENSG00000103429	BFAR	1543	1118	-138014311270125
ENSG00000103479	RBL2	1361	897	-151727982162765
ENSG00000103495	MAZ	5940	6894	116060606060606
ENSG00000103502	CDIPT	881	614	-143485342019544
ENSG00000103507	BCKDK	957	963	100626959247649
ENSG00000103510	KAT8	512	467	-109635974304069
ENSG00000103512	NOMO1	8151	9919	121690590111643
ENSG00000103540	CCP110	530	805	15188679245283
ENSG00000103544	C16orf62	284	352	123943661971831
ENSG00000103549	RNF40	2693	3955	146862235425176
ENSG00000103550	KNOP1	871	1154	132491389207807
ENSG00000103591	AAGAB	1088	1380	126838235294118
ENSG00000103642	LACTB	759	694	-109365994236311
ENSG00000103653	CSK	582	647	111168384879725
ENSG00000103657	HERC1	1879	3671	195369877594465
ENSG00000103707	MTFMT	504	621	123214285714286
ENSG00000103740	ACSBG1	905	864	-10474537037037
ENSG00000103769	RAB11A	2478	2818	113720742534302
ENSG00000103852	TTC23	261	382	146360153256705
ENSG00000103855	CD276	3809	5257	138015227093725
ENSG00000103932	RPAP1	978	1425	145705521472393
ENSG00000103966	EHD4	646	740	114551083591331
ENSG00000103978	TMEM87A	959	1962	20458811261731
ENSG00000103994	ZNF106	3584	4406	122935267857143
ENSG00000103995	CEP152	1062	1110	104519774011299
ENSG00000104043	ATP8B4	349	805	230659025787966
ENSG00000104047	DTWD1	682	668	-102095808383234
ENSG00000104059	FAM189A1	296	336	113513513513514
ENSG00000104064	GABPB1,FLJ10038	1295	1401	108185328185328
ENSG00000104067	TJP1	3314	2957	-112073047007102
ENSG00000104093	DMXL2	907	1107	122050716648291
ENSG00000104129	DNAJC17	275	372	135272727272727
ENSG00000104131	EIF3J	2704	3367	124519230769231
ENSG00000104133	SPG11	1609	2048	127284027346178
ENSG00000104140	RHOV	1428	2297	160854341736695
ENSG00000104142	VPS18	766	1352	176501305483029
ENSG00000104147	OIP5	498	799	160441767068273
ENSG00000104164	BLOC1S6	1707	1068	-159831460674157
ENSG00000104205	SGK3,C8orf44-SGK3	571	614	10753064798599
ENSG00000104218	CSPP1	581	717	123407917383821
ENSG00000104219	ZDHHC2	806	891	110545905707196
ENSG00000104228	TRIM35	365	390	106849315068493
ENSG00000104231	ZFAND1	928	1133	122090517241379
ENSG00000104290	FZD3	320	376	1175
ENSG00000104299	INTS9	219	365	166666666666667
ENSG00000104312	RIPK2	369	537	145528455284553
ENSG00000104320	NBN	2343	2370	101152368758003
ENSG00000104325	DECR1	509	716	140667976424361
ENSG00000104331	IMPAD1	4109	4833	117619858846435
ENSG00000104341	LAPTM4B	8188	12255	14967024914509
ENSG00000104343	UBE2W	795	1096	137861635220126
ENSG00000104356	POP1	943	2056	218027571580064
ENSG00000104365	IKBKB	540	384	-140625
ENSG00000104375	STK3	786	795	101145038167939
ENSG00000104381	GDAP1	391	791	20230179028133
ENSG00000104388	RAB2A	1900	2151	113210526315789
ENSG00000104408	EIF3E	6741	8968	133036641447856
ENSG00000104412	EMC2	617	622	100810372771475
ENSG00000104419	NDRG1	1283	1052	-121958174904943
ENSG00000104442	ARMC1	1377	1510	109658678286129
ENSG00000104447	TRPS1	1326	1725	130090497737557
ENSG00000104450	SPAG1	806	899	111538461538462
ENSG00000104472	CHRAC1	1276	1372	107523510971787
ENSG00000104517	UBR5	4796	6107	1273352793995
ENSG00000104522	TSTA3	935	923	-101300108342362
ENSG00000104524	PYCRL	637	624	-102083333333333
ENSG00000104529	EEF1D	6727	9271	137817749368218
ENSG00000104549	SQLE	2208	2008	-10996015936255
ENSG00000104611	SH2D4A	1319	916	-143995633187773
ENSG00000104613	INTS10	1519	2155	141869651086241
ENSG00000104626	ERI1	541	578	106839186691312
ENSG00000104635	SLC39A14	3423	2663	-128539241457003
ENSG00000104643	MTMR9	565	473	-119450317124736
ENSG00000104660	LEPROTL1	960	1669	173854166666667
ENSG00000104671	DCTN6	652	902	138343558282209
ENSG00000104679	R3HCC1	337	613	181899109792285
ENSG00000104687	GSR	4586	4112	-111527237354086
ENSG00000104689	TNFRSF10A	426	486	114084507042254
ENSG00000104691	UBXN8	504	761	150992063492063
ENSG00000104695	PPP2CB	993	1229	123766364551863
ENSG00000104728	ARHGEF10	478	925	193514644351464
ENSG00000104731	KLHDC4	762	1236	162204724409449
ENSG00000104738	MCM4	10377	11480	11062927628409
ENSG00000104756	KCTD9	975	810	-12037037037037
ENSG00000104763	ASAH1	1348	1404	104154302670623
ENSG00000104765	BNIP3L	898	1052	117149220489978
ENSG00000104774	MAN2B1	805	761	-105781865965834
ENSG00000104783	KCNN4	476	437	-108924485125858
ENSG00000104805	NUCB1	2251	1998	-112662662662663
ENSG00000104812	GYS1	1114	1162	104308797127469
ENSG00000104823	ECH1	1787	2698	150979294907666
ENSG00000104824	HNRNPL	8560	10239	119614485981308
ENSG00000104835	SARS2	1791	1966	109771077610274
ENSG00000104852	SNRNP70	2893	4251	146940891807812
ENSG00000104853	CLPTM1	1929	2439	126438569206843
ENSG00000104859	CLASRP	507	727	143392504930966
ENSG00000104866	PPP1R37	369	651	176422764227642
ENSG00000104872	PIH1D1	1175	1713	145787234042553
ENSG00000104880	ARHGEF18	1192	1859	155956375838926
ENSG00000104881	PPP1R13L	319	584	18307210031348
ENSG00000104884	ERCC2	606	817	134818481848185
ENSG00000104885	DOT1L	788	1549	196573604060914
ENSG00000104886	PLEKHJ1,MIR6789	679	1093	160972017673049
ENSG00000104889	RNASEH2A	1702	2024	118918918918919
ENSG00000104894	CD37	201	412	204975124378109
ENSG00000104897	SF3A2	885	983	111073446327684
ENSG00000104904	OAZ1	10841	15142	139673461857762
ENSG00000104907	TRMT1	1389	2011	144780417566595
ENSG00000104915	STX10	1024	1049	10244140625
ENSG00000104936	DMPK	1174	1360	115843270868825
ENSG00000104946	TBC1D17	439	415	-10578313253012
ENSG00000104951	IL4I1	2701	3391	125546094039245
ENSG00000104960	PTOV1	1334	1869	140104947526237
ENSG00000104964	AES	5312	7950	149661144578313
ENSG00000104969	SGTA	1174	1860	158432708688245
ENSG00000104973	MED25,MIR6800	626	727	116134185303514
ENSG00000104979	C19orf53	2422	3065	126548307184145
ENSG00000104980	TIMM44	927	1187	128047464940669
ENSG00000104998	IL27RA	1110	763	-145478374836173
ENSG00000105011	ASF1B	1850	1512	-122354497354497
ENSG00000105048	TNNT1	909	707	-128571428571429
ENSG00000105053	VRK3	441	411	-107299270072993
ENSG00000105058	FAM32A	1140	2130	186842105263158
ENSG00000105063	PPP6R1	1084	1649	152121771217712
ENSG00000105072	C19orf44	595	916	153949579831933
ENSG00000105085	MED26	228	362	158771929824561
ENSG00000105127	AKAP8	679	863	127098674521355
ENSG00000105135	ILVBL	648	543	-119337016574586
ENSG00000105137	SYDE1	637	497	-128169014084507
ENSG00000105171	POP4	696	717	10301724137931
ENSG00000105173	CCNE1	411	599	145742092457421
ENSG00000105176	URI1	1082	2732	252495378927911
ENSG00000105185	PDCD5	1517	2362	155702043506922
ENSG00000105186	ANKRD27	1189	710	-167464788732394
ENSG00000105193	RPS16	4657	6728	144470689284947
ENSG00000105197	TIMM50	1480	2063	139391891891892
ENSG00000105202	FBL	1851	2034	109886547811994
ENSG00000105220	GPI	11128	12914	116049604601006
ENSG00000105221	AKT2	2110	2879	136445497630332
ENSG00000105223	PLD3	1347	1868	138678544914625
ENSG00000105229	PIAS4	557	720	129263913824057
ENSG00000105245	NUMBL	377	340	-110882352941176
ENSG00000105248	CCDC94	394	442	112182741116751
ENSG00000105254	TBCB	1466	1660	113233287858117
ENSG00000105258	POLR2I	477	862	180712788259958
ENSG00000105281	SLC1A5	2921	3028	103663129065389
ENSG00000105287	PRKD2	386	449	116321243523316
ENSG00000105298	CACTIN	456	976	214035087719298
ENSG00000105323	HNRNPUL1	5770	8276	143431542461005
ENSG00000105325	FZR1	408	880	215686274509804
ENSG00000105329	TGFB1	3958	5373	135750378979282
ENSG00000105339	DENND3	1057	992	-106552419354839
ENSG00000105341	ATP5SL	400	547	13675
ENSG00000105355	PLIN3	3394	4921	144991160872127
ENSG00000105364	MRPL4	1229	1673	136126932465419
ENSG00000105372	RPS19	10960	14777	134826642335766
ENSG00000105373	GLTSCR2,SNORD23	918	1089	118627450980392
ENSG00000105376	ICAM5	334	410	122754491017964
ENSG00000105379	ETFB	2084	2360	113243761996161
ENSG00000105393	BABAM1	1473	1694	11500339443313
ENSG00000105397	TYK2	1299	1328	102232486528099
ENSG00000105401	CDC37	3063	4911	160333006856023
ENSG00000105402	NAPA	575	449	-128062360801782
ENSG00000105404	RABAC1	688	464	-148275862068966
ENSG00000105426	PTPRS	3331	5859	175893125187631
ENSG00000105429	MEGF8	709	788	11114245416079
ENSG00000105438	KDELR1	1726	1547	-111570782159017
ENSG00000105443	CYTH2	573	604	105410122164049
ENSG00000105447	GRWD1	728	1430	196428571428571
ENSG00000105486	LIG1	1516	1454	-104264099037139
ENSG00000105514	RAB3D	770	898	116623376623377
ENSG00000105518	TMEM205	542	580	107011070110701
ENSG00000105520	LPPR2	348	521	149712643678161
ENSG00000105538	RASIP1	795	1430	179874213836478
ENSG00000105552	BCAT2	616	738	119805194805195
ENSG00000105556	MIER2	240	457	190416666666667
ENSG00000105568	PPP2R1A	4061	5188	127751785274563
ENSG00000105576	TNPO2	2088	2730	130747126436782
ENSG00000105583	WDR83OS	1506	1911	126892430278884
ENSG00000105607	GCDH	443	424	-104481132075472
ENSG00000105612	DNASE2	1666	1587	-104977945809704
ENSG00000105618	PRPF31	1546	2003	129560155239327
ENSG00000105640	RPL18A,SNORA68	14590	20243	138745716244003
ENSG00000105643	ARRDC2	620	522	-118773946360153
ENSG00000105647	PIK3R2	1211	1977	163253509496284
ENSG00000105656	ELL	203	420	206896551724138
ENSG00000105663	NA	653	838	12833078101072
ENSG00000105669	COPE	1632	2297	140747549019608
ENSG00000105671	DDX49	1265	1810	143083003952569
ENSG00000105676	ARMC6	1090	1610	147706422018349
ENSG00000105677	TMEM147	1372	1973	143804664723032
ENSG00000105698	USF2	858	1429	166550116550117
ENSG00000105700	KXD1	1273	1104	-115307971014493
ENSG00000105701	FKBP8	2582	3271	126684740511232
ENSG00000105705	SUGP1	477	667	139832285115304
ENSG00000105722	ERF	1506	1559	103519256308101
ENSG00000105723	GSK3A	658	789	119908814589666
ENSG00000105726	ATP13A1	1424	2204	154775280898876
ENSG00000105732	ZNF574	492	475	-103578947368421
ENSG00000105738	SIPA1L3	773	1363	176326002587322
ENSG00000105771	SMG9	490	503	10265306122449
ENSG00000105778	AVL9	5887	5024	-117177547770701
ENSG00000105793	GTPBP10,LOC101927446	555	542	-10239852398524
ENSG00000105810	CDK6	8938	13490	150928619377937
ENSG00000105819	PMPCB	2863	3713	129689137268599
ENSG00000105821	DNAJC2	1390	1994	143453237410072
ENSG00000105829	BET1	706	429	-164568764568765
ENSG00000105835	NAMPT	2549	2660	104354648881914
ENSG00000105849	TWISTNB	1302	1903	14615975422427
ENSG00000105854	PON2	8059	10054	124754932373744
ENSG00000105855	ITGB8	1460	2063	141301369863014
ENSG00000105856	HBP1	1834	2404	131079607415485
ENSG00000105866	SP4	428	509	11892523364486
ENSG00000105877	DNAH11	585	564	-103723404255319
ENSG00000105879	CBLL1	1101	1087	-101287948482061
ENSG00000105887	MTPN,LUZP6	4128	9105	220566860465116
ENSG00000105926	MPP6	1091	1667	152795600366636
ENSG00000105928	DFNA5	769	877	114044213263979
ENSG00000105939	ZC3HAV1	3495	3137	-111412177239401
ENSG00000105948	TTC26	286	504	176223776223776
ENSG00000105953	OGDH	6781	6409	-105804337650179
ENSG00000105968	H2AFV	2380	3207	134747899159664
ENSG00000105971	CAV2	1782	955	-186596858638743
ENSG00000105974	CAV1	3736	1815	-205840220385675
ENSG00000105976	MET	12772	14326	112167240839336
ENSG00000105983	LMBR1	1404	1751	1247150997151
ENSG00000105993	DNAJB6	1934	2695	139348500517063
ENSG00000106003	LFNG	333	441	132432432432432
ENSG00000106009	BRAT1	991	1189	119979818365288
ENSG00000106012	IQCE	466	1291	277038626609442
ENSG00000106025	TSPAN12	712	539	-132096474953618
ENSG00000106028	SSBP1	3726	3654	-101970443349754
ENSG00000106049	HIBADH	1461	1661	113689253935661
ENSG00000106052	TAX1BP1	3423	3566	104177621969033
ENSG00000106070	GRB10	625	1538	24608
ENSG00000106078	COBL	1998	3328	166566566566567
ENSG00000106080	FKBP14	865	1174	135722543352601
ENSG00000106086	PLEKHA8	559	723	129338103756708
ENSG00000106105	GARS	2453	3505	142886261720342
ENSG00000106133	NSUN5P2,NSUN5P1	572	802	14020979020979
ENSG00000106144	CASP2	1164	778	-149614395886889
ENSG00000106153	CHCHD2	5751	7967	138532429142758
ENSG00000106211	HSPB1	3628	5321	146664829106946
ENSG00000106244	PDAP1	3632	5508	151651982378855
ENSG00000106245	BUD31	1071	1085	101307189542484
ENSG00000106246	PTCD1,ATP5J2-PTCD1	5287	6135	116039341781729
ENSG00000106261	ZKSCAN1	1604	2514	156733167082294
ENSG00000106263	EIF3B	6821	9871	144714851194839
ENSG00000106266	SNX8,MIR6836	361	628	173961218836565
ENSG00000106268	NUDT1	584	806	138013698630137
ENSG00000106290	TAF6	1088	1048	-10381679389313
ENSG00000106299	WASL	1684	1721	102197149643705
ENSG00000106305	AIMP2	2180	2201	100963302752294
ENSG00000106328	FSCN3	284	386	135915492957746
ENSG00000106344	RBM28	1726	1795	103997682502897
ENSG00000106346	USP42	451	647	143458980044346
ENSG00000106348	IMPDH1	2766	2449	-11294405879951
ENSG00000106355	LSM5	912	1140	1.25
ENSG00000106366	SERPINE1	342	379	110818713450292
ENSG00000106367	AP1S1	1235	1352	109473684210526
ENSG00000106392	C1GALT1	676	869	128550295857988
ENSG00000106397	PLOD3	1865	2252	120750670241287
ENSG00000106399	RPA3	1055	1182	112037914691943
ENSG00000106400	ZNHIT1	520	1008	193846153846154
ENSG00000106415	GLCCI1	767	1576	205475880052151
ENSG00000106443	PHF14	1184	1368	115540540540541
ENSG00000106460	TMEM106B	1732	2563	1479792147806
ENSG00000106462	EZH2	1400	1822	130142857142857
ENSG00000106484	MEST	630	780	123809523809524
ENSG00000106524	ANKMY2	720	904	125555555555556
ENSG00000106537	TSPAN13	1363	2055	150770359501101
ENSG00000106546	AHR	1707	3921	229701230228471
ENSG00000106554	CHCHD3	1598	1641	102690863579474
ENSG00000106588	PSMA2	3020	3763	124602649006623
ENSG00000106591	MRPL32	941	1380	146652497343252
ENSG00000106603	COA1	2556	3259	127503912363067
ENSG00000106605	BLVRA	1031	784	-131505102040816
ENSG00000106608	URGCP	868	849	-102237926972909
ENSG00000106609	TMEM248	2377	3718	156415649978965
ENSG00000106615	RHEB	2964	3758	126788124156545
ENSG00000106628	POLD2	3207	4452	138821328344247
ENSG00000106635	BCL7B	706	745	105524079320113
ENSG00000106636	YKT6	1410	1681	119219858156028
ENSG00000106638	TBL2	1371	1192	-11501677852349
ENSG00000106682	EIF4H	8162	12144	148787061994609
ENSG00000106683	LIMK1	605	597	-101340033500838
ENSG00000106692	FKTN	1381	1453	105213613323678
ENSG00000106723	SPIN1	2771	3805	137315048718874
ENSG00000106771	TMEM245	6214	4774	-130163385002095
ENSG00000106780	MEGF9	1179	1181	100169635284139
ENSG00000106785	TRIM14	1689	2144	126939017169923
ENSG00000106789	CORO2A	392	401	102295918367347
ENSG00000106799	TGFBR1	8807	19874	225661405700011
ENSG00000106803	SEC61B	1185	1325	111814345991561
ENSG00000106829	TLE4	764	1148	150261780104712
ENSG00000106853	PTGR1	997	1430	143430290872618
ENSG00000106948	AKNA	249	409	16425702811245
ENSG00000106992	AK1	760	798	1.05
ENSG00000106993	CDC37L1	602	567	-106172839506173
ENSG00000107021	TBC1D13	453	758	167328918322296
ENSG00000107036	RIC1	1414	2395	169377652050919
ENSG00000107077	KDM4C	350	550	157142857142857
ENSG00000107104	KANK1	2512	1757	-142970973249858
ENSG00000107130	NCS1	1588	3327	209508816120907
ENSG00000107164	FUBP3	1444	2820	195290858725762
ENSG00000107175	CREB3	788	805	102157360406091
ENSG00000107185	RGP1	483	342	-141228070175439
ENSG00000107186	MPDZ	1323	1510	114134542705971
ENSG00000107223	EDF1	3429	3948	115135608048994
ENSG00000107242	PIP5K1B	494	827	167408906882591
ENSG00000107262	BAG1	6284	7256	11546785486951
ENSG00000107263	RAPGEF1	532	994	186842105263158
ENSG00000107281	NPDC1	453	361	-125484764542936
ENSG00000107290	SETX	3103	3086	-100550874918989
ENSG00000107295	SH3GL2	683	950	13909224011713
ENSG00000107331	ABCA2	2482	2177	-114010105649977
ENSG00000107341	UBE2R2	981	1547	15769622833843
ENSG00000107362	ABHD17B	695	1263	181726618705036
ENSG00000107371	EXOSC3	965	1038	107564766839378
ENSG00000107372	ZFAND5	2786	2125	-131105882352941
ENSG00000107404	DVL1	982	1437	146334012219959
ENSG00000107438	PDLIM1	1058	1086	102646502835539
ENSG00000107521	HPS1	366	407	11120218579235
ENSG00000107537	PHYH	400	362	-110497237569061
[truncated: 8,113 more rows]

## Sheet: Table S6B
Table S6B - Upregulated genes in siEXT1 condition
	Gene	siControl	siExt1	logFC
ENSG00000003056	M6PR	4758	9772	205380411937789
ENSG00000003137	CYP26B1	264	536	203030303030303
ENSG00000004799	PDK4	2193	5711	260419516643867
ENSG00000006459	KDM7A	238	614	257983193277311
ENSG00000006576	PHTF2	1575	4120	261587301587302
ENSG00000006837	CDKL3	460	1494	324782608695652
ENSG00000008513	ST3GAL1	382	1041	272513089005236
ENSG00000008838	MED24,MIR6884	651	1440	221198156682028
ENSG00000011422	PLAUR	266	893	335714285714286
ENSG00000012171	SEMA3B,MIR6872	787	3232	410673443456163
ENSG00000013441	CLK1	539	1171	217254174397032
ENSG00000013588	GPRC5A	2662	7343	275845229151014
ENSG00000015133	CCDC88C	315	735	233333333333333
ENSG00000018510	AGPS	1740	3667	210747126436782
ENSG00000022267	FHL1	152	840	552631578947368
ENSG00000022567	SLC45A4	287	723	25191637630662
ENSG00000028310	BRD9	1315	2973	226083650190114
ENSG00000029639	TFB1M	57	333	584210526315789
ENSG00000034693	PEX3	299	601	201003344481605
ENSG00000039560	RAI14	805	2072	257391304347826
ENSG00000047634	SCML1	370	1495	404054054054054
ENSG00000049130	KITLG	2404	5226	21738768718802
ENSG00000049656	CLPTM1L	4965	17571	353897280966767
ENSG00000049759	NEDD4L	600	1263	2105
ENSG00000051108	HERPUD1	1311	2638	201220442410374
ENSG00000052795	FNIP2	249	515	206827309236948
ENSG00000057657	PRDM1	134	588	438805970149254
ENSG00000062194	GPBP1	1212	2494	205775577557756
ENSG00000063601	MTMR1	441	1061	240589569160998
ENSG00000063660	GPC1	585	1705	291452991452991
ENSG00000064666	CNN2	1457	3696	253671928620453
ENSG00000066044	ELAVL1	926	2385	25755939524838
ENSG00000066583	ISOC1	363	1056	290909090909091
ENSG00000070731	ST6GALNAC2	3325	6941	208751879699248
ENSG00000070961	ATP2B1	4492	10568	235262689225289
ENSG00000072062	PRKACA	488	1099	225204918032787
ENSG00000072958	AP1M1	552	1183	214311594202899
ENSG00000073008	PVR	1843	3715	201573521432447
ENSG00000073756	PTGS2	239	2359	987029288702929
ENSG00000073849	ST6GAL1	227	572	251982378854626
ENSG00000075151	EIF4G3	1365	2730	2
ENSG00000075618	FSCN1	4634	9283	200323694432456
ENSG00000077157	PPP1R12B	468	1041	222435897435897
ENSG00000079215	SLC1A3	1679	4150	247170935080405
ENSG00000079313	REXO1,MIR1909	529	1162	219659735349716
ENSG00000081913	PHLPP1	399	1087	272431077694236
ENSG00000084444	KIAA1467	238	553	232352941176471
ENSG00000086062	B4GALT1	3155	7384	234041204437401
ENSG00000088247	KHSRP	2326	5557	238907996560619
ENSG00000089057	SLC23A2	266	654	245864661654135
ENSG00000090372	STRN4	934	1948	208565310492505
ENSG00000092969	TGFB2	130	349	268461538461538
ENSG00000095574	IKZF5	194	422	217525773195876
ENSG00000095637	SORBS1	176	615	349431818181818
ENSG00000095794	CREM	297	729	245454545454545
ENSG00000099783	HNRNPM	2063	5820	282113427047988
ENSG00000099822	HCN2	380	1425	3.75
ENSG00000100234	TIMP3	1725	3962	22968115942029
ENSG00000100266	PACSIN2	848	2056	242452830188679
ENSG00000100325	ASCC2	519	1159	223314065510597
ENSG00000100504	PYGL	828	1727	208574879227053
ENSG00000100612	DHRS7	310	656	211612903225806
ENSG00000100888	CHD8	1383	3622	261894432393348
ENSG00000101019	UQCC1	235	620	263829787234043
ENSG00000101115	SALL4	112	349	311607142857143
ENSG00000101347	SAMHD1	164	331	201829268292683
ENSG00000101384	JAG1	477	1114	233542976939203
ENSG00000101844	ATG4A	278	565	203237410071942
ENSG00000101940	WDR13	509	1038	203929273084479
ENSG00000102098	SCML2	664	1528	230120481927711
ENSG00000102119	EMD	516	1063	206007751937985
ENSG00000102241	HTATSF1	1423	3740	262825017568517
ENSG00000102287	GABRE,MIR224,MIR452	489	1175	240286298568507
ENSG00000102898	NUTF2,NUTF2P4	839	2874	342550655542312
ENSG00000102908	NFAT5	900	2004	222666666666667
ENSG00000103018	CYB5B	1938	3920	202270381836945
ENSG00000103196	CRISPLD2	65	367	564615384615385
ENSG00000103257	SLC7A5	16186	33819	208939824539726
ENSG00000103351	CLUAP1	298	643	215771812080537
ENSG00000103978	TMEM87A	959	1962	20458811261731
ENSG00000104043	ATP8B4	349	805	230659025787966
ENSG00000104356	POP1	943	2056	218027571580064
ENSG00000104381	GDAP1	391	791	20230179028133
ENSG00000104894	CD37	201	412	204975124378109
ENSG00000105176	URI1	1082	2732	252495378927911
ENSG00000105298	CACTIN	456	976	214035087719298
ENSG00000105325	FZR1	408	880	215686274509804
ENSG00000105656	ELL	203	420	206896551724138
ENSG00000105887	MTPN,LUZP6	4128	9105	220566860465116
ENSG00000106012	IQCE	466	1291	277038626609442
ENSG00000106070	GRB10	625	1538	24608
ENSG00000106415	GLCCI1	767	1576	205475880052151
ENSG00000106546	AHR	1707	3921	229701230228471
ENSG00000106799	TGFBR1	8807	19874	225661405700011
ENSG00000107130	NCS1	1588	3327	209508816120907
ENSG00000107984	DKK1	575	2438	4.24
ENSG00000108100	CCNY	441	1871	424263038548753
ENSG00000108669	CYTH1	369	862	23360433604336
ENSG00000108819	PPP1R9B	1362	2754	202202643171806
ENSG00000108932	SLC16A6	363	2261	622865013774105
ENSG00000109046	WSB1	579	1220	210708117443869
ENSG00000109072	SEBOX,VTN	270	810	3
ENSG00000109436	TBC1D9	544	1669	306801470588235
ENSG00000109670	FBXW7	223	635	2847533632287
ENSG00000109819	PPARGC1A	232	744	320689655172414
ENSG00000109846	CRYAB	206	441	214077669902913
ENSG00000110841	PPFIBP1	1547	3945	255009696186167
ENSG00000110987	BCL7A	190	581	305789473684211
ENSG00000111266	DUSP16	2983	6199	207810928595374
ENSG00000111269	CREBL2	1992	4224	212048192771084
ENSG00000111412	C12orf49	584	1197	204965753424658
ENSG00000111424	VDR	190	484	254736842105263
ENSG00000111432	FZD10	134	413	308208955223881
ENSG00000111752	PHC1	1934	3993	2064632885212
ENSG00000111859	NEDD9	399	949	237844611528822
ENSG00000111911	HINT3	586	1258	214675767918089
ENSG00000112146	FBXO9	670	1445	215671641791045
ENSG00000112149	CD83	1381	5675	410934105720492
ENSG00000112787	FBRSL1	167	544	325748502994012
ENSG00000113070	HBEGF	153	400	261437908496732
ENSG00000113108	APBB3,MIR6831	769	1707	221976592977893
ENSG00000113369	ARRDC3	997	2016	202206619859579
ENSG00000113575	PPP2CA	1580	5969	377784810126582
ENSG00000113742	CPEB4	835	2063	247065868263473
ENSG00000114127	XRN1	1067	2263	212089971883786
ENSG00000114423	CBLB	334	896	268263473053892
ENSG00000114739	ACVR2B	1446	3305	228561549100968
ENSG00000115758	ODC1	2990	8912	298060200668896
ENSG00000115808	STRN	764	1605	210078534031414
ENSG00000115844	DLX2	154	393	255194805194805
ENSG00000116017	ARID3A	79	359	454430379746835
ENSG00000116574	RHOU	538	1175	218401486988848
ENSG00000116741	RGS2	192	1107	5765625
ENSG00000116786	PLEKHM2	371	1090	293800539083558
ENSG00000117289	TXNIP	853	2598	304572098475967
ENSG00000117569	PTBP2	474	1792	378059071729958
ENSG00000118965	WDR35	316	638	201898734177215
ENSG00000118985	ELL2	2162	5307	245467160037003
ENSG00000119138	KLF9	265	678	255849056603774
ENSG00000119408	NEK6	426	913	214319248826291
ENSG00000119508	NR4A3	562	1218	216725978647687
ENSG00000119547	ONECUT2	129	356	275968992248062
ENSG00000119669	IRF2BPL	219	563	257077625570776
ENSG00000119927	GPAM	507	1063	209664694280079
ENSG00000120129	DUSP1	1260	2825	224206349206349
ENSG00000120254	MTHFD1L,LOC100996643,LOC101928195	1499	3025	201801200800534
ENSG00000120875	DUSP4	152	633	416447368421053
ENSG00000121481	RNF2	634	1293	203943217665615
ENSG00000122778	KIAA1549	1054	2253	213757115749526
ENSG00000122884	P4HA1	918	2096	228322440087146
ENSG00000123358	NR4A1	382	2040	534031413612565
ENSG00000124766	SOX4	1105	2998	27131221719457
ENSG00000124767	GLO1	2536	6949	274014195583596
ENSG00000124784	RIOK1	627	1319	2103668261563
ENSG00000125534	PPDPF	270	563	208518518518519
ENSG00000125657	TNFSF9	1821	4396	241405820977485
ENSG00000125772	GPCPD1	352	1117	317329545454545
ENSG00000125817	CENPB	733	2417	329740791268759
ENSG00000125845	BMP2	1678	3543	211144219308701
ENSG00000126934	MAP2K2	1510	3240	214569536423841
ENSG00000127334	DYRK2	1017	2176	213962635201573
ENSG00000127616	SMARCA4	2386	7915	331726739312657
ENSG00000127824	TUBA4A	2795	6629	237173524150268
ENSG00000127954	STEAP4	2276	5398	237170474516696
ENSG00000128422	KRT17	723	2045	282849239280775
ENSG00000128512	DOCK4	202	443	219306930693069
ENSG00000129353	SLC44A2	1189	2519	211858704793945
ENSG00000129667	RHBDF2	244	752	308196721311475
ENSG00000129932	DOHH	163	340	208588957055215
ENSG00000130066	SAT1	287	1410	491289198606272
ENSG00000130332	LSM7	359	734	204456824512535
ENSG00000130338	TULP4	826	1729	209322033898305
ENSG00000130522	JUND	460	1275	277173913043478
ENSG00000130748	TMEM160	141	334	236879432624113
ENSG00000131023	LATS1	725	1586	218758620689655
ENSG00000131089	ARHGEF9	313	788	251757188498403
ENSG00000131725	WDR44	1820	4499	247197802197802
ENSG00000131748	STARD3	295	627	212542372881356
ENSG00000131899	LLGL1	442	886	200452488687783
ENSG00000132326	PER2	154	416	27012987012987
ENSG00000132591	ERAL1	476	1007	211554621848739
ENSG00000132906	CASP9	212	791	37311320754717
ENSG00000133627	ACTR3B	221	485	219457013574661
ENSG00000134107	BHLHE40	1222	2869	234779050736498
ENSG00000134138	MEIS2	355	733	206478873239437
ENSG00000134313	KIDINS220	952	2137	224474789915966
ENSG00000134986	NREP	414	837	202173913043478
ENSG00000135111	TBX3	878	2700	30751708428246
ENSG00000135341	MAP3K7	527	1932	366603415559772
ENSG00000135346	CGA	106	408	384905660377358
ENSG00000135362	PRR5L	402	931	231592039800995
ENSG00000135709	KIAA0513	142	336	236619718309859
ENSG00000136048	DRAM1	507	1206	237869822485207
ENSG00000136802	LRRC8A	668	1354	202694610778443
ENSG00000137331	IER3	381	1210	31758530183727
ENSG00000137486	ARRB1	407	856	21031941031941
ENSG00000137801	THBS1	1519	3705	243910467412772
ENSG00000137878	MYZAP,GCOM1	626	1466	234185303514377
ENSG00000137936	BCAR3	603	1267	210116086235489
ENSG00000138018	EPT1	1685	3921	232700296735905
ENSG00000138079	SLC3A1	276	587	21268115942029
ENSG00000138107	ACTR1A	1233	2741	222303325223033
ENSG00000138439	FAM117B	303	621	204950495049505
ENSG00000138468	SENP7	192	430	223958333333333
ENSG00000138771	SHROOM3	983	1966	2
ENSG00000139211	AMIGO2	228	546	239473684210526
ENSG00000139289	PHLDA1	82	434	529268292682927
ENSG00000139318	DUSP6	55	362	658181818181818
ENSG00000139722	VPS37B	435	1193	274252873563218
ENSG00000140262	TCF12	1552	3281	211404639175258
ENSG00000140406	MESDC1	219	492	224657534246575
ENSG00000140443	IGF1R	4217	10338	245150580981741
ENSG00000141084	RANBP10	181	384	212154696132597
ENSG00000141298	SSH2	577	1240	214904679376083
ENSG00000141337	ARSG	747	2811	376305220883534
ENSG00000141447	OSBPL1A	932	1883	202038626609442
ENSG00000141527	CARD14	256	570	22265625
ENSG00000141985	SH3GL1	713	1917	268863955119215
ENSG00000142207	URB1	1029	2276	221185617103984
ENSG00000142634	EFHD2	918	1919	209041394335512
ENSG00000143224	PPOX	676	1510	223372781065089
ENSG00000143324	XPR1	1445	2915	201730103806228
ENSG00000143612	C1orf43	2523	9441	374197384066587
ENSG00000143641	GALNT2	13283	28979	21816607694045
ENSG00000143878	RHOB	6997	14607	208760897527512
ENSG00000143995	MEIS1	225	573	254666666666667
ENSG00000144355	DLX1	157	370	235668789808917
ENSG00000144460	NYAP2	142	409	288028169014085
ENSG00000144560	VGLL4	509	1583	311001964636542
ENSG00000144655	CSRNP1	366	754	206010928961749
ENSG00000144802	NFKBIZ	134	390	291044776119403
ENSG00000144824	PHLDB2	2368	4775	201646959459459
ENSG00000145016	KIAA0226	308	647	210064935064935
ENSG00000145390	USP53	704	1525	216619318181818
ENSG00000145391	SETD7	1694	5297	312691853600945
ENSG00000146072	TNFRSF21	528	1391	26344696969697
ENSG00000146433	TMEM181	889	1990	22384701912261
ENSG00000146477	SLC22A3	182	435	239010989010989
ENSG00000146909	NOM1	569	1207	212126537785589
ENSG00000147689	FAM83A	258	538	208527131782946
ENSG00000148120	C9orf3	329	658	2
ENSG00000148154	UGCG	383	942	245953002610966
ENSG00000148334	PTGES2	902	1832	20310421286031
ENSG00000148411	NACC2	822	2970	361313868613139
ENSG00000148426	PROSER2	177	513	289830508474576
ENSG00000148481	FAM188A	431	890	206496519721578
ENSG00000148484	RSU1	850	1715	201764705882353
ENSG00000148943	LIN7C	2382	5930	248950461796809
ENSG00000149596	JPH2	210	474	225714285714286
ENSG00000150867	PIP4K2A	566	1543	272614840989399
ENSG00000151150	ANK3	118	342	289830508474576
ENSG00000151276	MAGI1	506	1062	209881422924901
ENSG00000152404	CWF19L2	243	508	209053497942387
ENSG00000152782	PANK1	339	939	276991150442478
ENSG00000152952	PLOD2	3901	11390	291976416303512
ENSG00000154122	ANKH	1600	3290	205625
ENSG00000154127	UBASH3B	702	1639	233475783475783
ENSG00000154639	CXADR	1128	2301	203989361702128
ENSG00000154736	ADAMTS5	343	742	216326530612245
ENSG00000155324	GRAMD3	1009	2116	209712586719524
ENSG00000155744	FAM126B	234	626	267521367521368
ENSG00000155893	PXYLP1	123	894	726829268292683
ENSG00000156162	DPY19L4	670	1346	20089552238806
ENSG00000156273	BACH1,GRIK1-AS2	536	1663	310261194029851
ENSG00000156869	FRRS1	177	452	255367231638418
ENSG00000158050	DUSP2	1573	3659	232612841703751
ENSG00000158850	B4GALT3	463	1314	283801295896328
ENSG00000159200	RCAN1	197	397	201522842639594
ENSG00000159228	CBR1	343	851	248104956268222
ENSG00000159363	ATP13A2	331	963	290936555891239
ENSG00000160049	DFFA	673	1716	254977711738484
ENSG00000160683	CXCR5	220	465	211363636363636
ENSG00000160712	IL6R	386	930	240932642487047
ENSG00000160888	IER2	1093	2382	217932296431839
ENSG00000161091	MFSD12	2763	5682	205646036916395
ENSG00000161671	EMC10	337	1479	438872403560831
ENSG00000162290	DCP1A	388	1135	292525773195876
ENSG00000162614	NEXN	112	340	303571428571429
ENSG00000162642	C1orf52	266	643	241729323308271
ENSG00000162772	ATF3	371	1191	321024258760108
ENSG00000162783	IER5	611	1326	217021276595745
ENSG00000162852	CNST	694	1750	252161383285303
ENSG00000162885	B3GALNT2	679	2110	310751104565538
ENSG00000162889	MAPKAPK2	1237	2782	224898949070331
ENSG00000163138	PACRGL	160	338	21125
ENSG00000163349	HIPK1	500	1488	2976
ENSG00000163435	ELF3	874	1998	228604118993135
ENSG00000163597	SNHG16,SNORD1A,SNORD1C	7059	14899	211063890069415
ENSG00000164039	BDH2	170	454	267058823529412
ENSG00000164171	ITGA2	790	2024	25620253164557
ENSG00000164291	ARSK	221	481	217647058823529
ENSG00000164466	SFXN1	1329	6646	50007524454477
ENSG00000164494	PDSS2	327	655	200305810397554
ENSG00000164715	LMTK2	1037	2302	22198649951784
ENSG00000164880	INTS1	2635	5430	20607210626186
ENSG00000164897	TMUB1	302	626	207284768211921
ENSG00000164916	FOXK1	1770	3899	220282485875706
ENSG00000165312	OTUD1	410	1779	43390243902439
ENSG00000165406	MARCH8	301	731	242857142857143
ENSG00000165424	ZCCHC24	548	1159	211496350364964
ENSG00000165572	KBTBD6	543	1212	223204419889503
ENSG00000165655	ZNF503	286	749	261888111888112
ENSG00000165891	E2F7	455	1341	294725274725275
ENSG00000165995	CACNB2	332	817	246084337349398
ENSG00000166002	SMCO4	187	381	203743315508021
ENSG00000166106	ADAMTS15	171	395	230994152046784
ENSG00000166450	PRTG	776	1620	208762886597938
ENSG00000166897	ELFN2	208	535	257211538461538
ENSG00000167378	IRGQ	523	1280	244741873804971
ENSG00000167470	MIDN	242	1309	540909090909091
ENSG00000167703	SLC43A2	555	1412	254414414414414
ENSG00000168003	SLC3A2	5847	12056	206191209167094
ENSG00000168528	SERINC2	372	788	211827956989247
ENSG00000169084	DHRSX	4452	9668	217160826594789
ENSG00000169184	MN1	701	1777	253495007132668
ENSG00000169258	GPRIN1	250	575	2.3
ENSG00000169914	OTUD3	448	1132	252678571428571
ENSG00000169957	ZNF768	380	1094	287894736842105
ENSG00000170017	ALCAM	203	583	287192118226601
ENSG00000170027	YWHAG	6105	12990	212776412776413
ENSG00000170345	FOS	255	717	281176470588235
ENSG00000170390	DCLK2	198	427	215656565656566
ENSG00000170485	NPAS2	171	444	259649122807018
ENSG00000170775	GPR37	462	1140	246753246753247
ENSG00000171150	SOCS5	407	936	22997542997543
ENSG00000171246	NPTX1	13364	37184	278240047889853
ENSG00000171843	MLLT3	1258	2607	207233704292528
ENSG00000173011	TADA2B	217	472	217511520737327
ENSG00000173020	ADRBK1	486	980	201646090534979
ENSG00000173227	SYT12	777	1689	217374517374517
ENSG00000173237	C11orf86	234	1026	438461538461539
ENSG00000173334	TRIB1	380	1038	273157894736842
ENSG00000173457	PPP1R14B	1202	2820	234608985024958
ENSG00000173801	JUP	4224	8459	200260416666667
ENSG00000174177	CTU2	150	509	339333333333333
ENSG00000174373	RALGAPA1	831	1678	201925391095066
ENSG00000176087	SLC35A4	637	1550	243328100470958
ENSG00000176225	RTTN	389	873	224421593830334
ENSG00000176619	LMNB2	2744	5808	211661807580175
ENSG00000176697	BDNF	504	1119	22202380952381
ENSG00000176907	C8orf4	744	1678	225537634408602
ENSG00000177156	TALDO1	1835	4357	237438692098093
ENSG00000177606	JUN	217	581	267741935483871
ENSG00000179564	LSMEM2	324	793	244753086419753
ENSG00000179862	CITED4	734	1831	249455040871935
ENSG00000180304	OAZ2	885	1899	214576271186441
ENSG00000180537	RNF182	759	1926	253754940711462
ENSG00000180611	MB21D2	187	443	236898395721925
ENSG00000180667	YOD1	1822	4479	24582875960483
ENSG00000180900	SCRIB	1836	4092	222875816993464
ENSG00000180979	LRRC57	324	661	204012345679012
ENSG00000181090	EHMT1	940	1973	209893617021277
ENSG00000181104	F2R	138	437	316666666666667
ENSG00000182095	TNRC18	1334	2790	209145427286357
ENSG00000182463	TSHZ2	437	1160	265446224256293
ENSG00000183308	NA	272	601	220955882352941
ENSG00000183531	NA	408	965	236519607843137
ENSG00000183741	CBX6	997	3141	315045135406219
ENSG00000184254	ALDH1A3	411	1838	447201946472019
ENSG00000184545	DUSP8,LOC101927562	82	335	408536585365854
ENSG00000184551	NA	162	363	224074074074074
ENSG00000184792	OSBP2	751	2360	314247669773635
ENSG00000184900	SUMO3	928	2078	223922413793103
ENSG00000184967	NOC4L	242	584	241322314049587
ENSG00000185252	ZNF74	173	394	227745664739884
ENSG00000185480	PARPBP	688	1428	207558139534884
ENSG00000185666	SYN3	1746	4023	230412371134021
ENSG00000185686	PRAME	923	2065	223726977248104
ENSG00000185736	ADARB2	206	654	31747572815534
ENSG00000185917	SETD4	498	1126	226104417670683
ENSG00000185950	IRS2	763	2062	270249017038008
ENSG00000185963	BICD2	933	2840	304394426580922
ENSG00000186106	ANKRD46	158	662	418987341772152
ENSG00000186432	KPNA4	3286	7054	214668289713938
ENSG00000186591	UBE2H	670	1647	245820895522388
ENSG00000186716	BCR	913	2121	232311062431544
ENSG00000186907	RTN4RL2	452	1142	252654867256637
ENSG00000187240	DYNC2H1	543	1260	232044198895028
ENSG00000188070	C11orf95	331	1190	359516616314199
ENSG00000189403	HMGB1	6905	14197	205604634322954
ENSG00000196182	STK40	238	626	263025210084034
ENSG00000196405	EVL	290	625	21551724137931
ENSG00000196428	TSC22D2	372	908	244086021505376
ENSG00000196498	NCOR2	884	2586	292533936651584
ENSG00000196850	PPTC7	456	968	212280701754386
ENSG00000196911	KPNA5	136	456	335294117647059
ENSG00000197321	SVIL	993	2308	232426988922457
ENSG00000197329	PELI1	154	344	223376623376623
ENSG00000197697	HIST1H2BG,HIST1H2BF,HIST1H2BE,HIST1H2BI,HIST1H2BC	27	671	248518518518519
ENSG00000198113	TOR4A	282	665	235815602836879
ENSG00000198517	MAFK	858	2471	287995337995338
ENSG00000198551	ZNF627	256	599	233984375
ENSG00000198732	SMOC1	1407	3076	21862117981521
ENSG00000198879	SFMBT2	1403	3066	218531717747684
ENSG00000198900	TOP1	603	1439	238640132669983
ENSG00000198919	DZIP3	509	1060	208251473477407
ENSG00000198947	DMD	1427	4084	286194814295725
ENSG00000203668	CHML	3463	7018	202656656078545
ENSG00000203880	PCMTD2	382	823	21544502617801
ENSG00000211455	STK38L	1543	3572	23149708360337
ENSG00000213204	C6orf165	156	334	214102564102564
ENSG00000213923	CSNK1E	1434	3387	236192468619247
ENSG00000214128	TMEM213	306	638	208496732026144
ENSG00000214706	IFRD2	1336	3173	2375
ENSG00000214717	ZBED1	3967	8820	22233425762541
ENSG00000215417	MIR17HG,MIR17,MIR18A,MIR19A,MIR19B1,MIR20A,MIR92A1	340	809	237941176470588
ENSG00000221869	CEBPD	211	670	317535545023697
ENSG00000223563	NA	295	651	220677966101695
ENSG00000224218	NA	354	753	21271186440678
ENSG00000224407	NA	3040	7419	244046052631579
ENSG00000224531	SMIM13	893	2196	245912653975364
ENSG00000224746	LOC101928915	3524	7910	224460839954597
ENSG00000225778	PROSER2-AS1	184	519	282065217391304
ENSG00000226526	NA	310	926	298709677419355
ENSG00000226648	PLCG1-AS1	441	1058	239909297052154
ENSG00000226800	CACTIN-AS1	307	640	208469055374593
ENSG00000227006	NA	1767	3783	214091680814941
ENSG00000228113	NA	2341	5540	236651003844511
ENSG00000230212	LOC100133286	354	904	255367231638418
ENSG00000230259	NA	823	2374	288456865127582
ENSG00000230325	NA	197	418	212182741116751
ENSG00000232176	NA	470	3358	714468085106383
ENSG00000235079	NA	883	1797	203510758776897
ENSG00000235426	NA	522	1084	207662835249042
ENSG00000235831	BHLHE40-AS1	142	339	238732394366197
ENSG00000235872	NA	524	1147	218893129770992
ENSG00000236338	NA	1694	3829	22603305785124
ENSG00000237248	LINC00987	139	341	245323741007194
ENSG00000237938	NA	318	926	291194968553459
ENSG00000239857	GET4	206	455	220873786407767
ENSG00000240291	NA	259	616	237837837837838
ENSG00000241973	PI4KA	1049	2501	238417540514776
ENSG00000243415	NA	3303	9526	288404480775053
ENSG00000243902	NA	214	540	252336448598131
ENSG00000244045	MIR4723,TMEM199	671	1496	222950819672131
ENSG00000244405	ETV5	342	924	270175438596491
ENSG00000245573	BDNF-AS	474	1084	228691983122363
ENSG00000245848	CEBPA	823	2374	288456865127582
ENSG00000247925	NA	412	956	232038834951456
ENSG00000249007	NA	679	1540	22680412371134
ENSG00000249417	NA	122	895	733606557377049
ENSG00000249899	NA	934	1939	207601713062098
ENSG00000250155	NA	1469	3593	244588155207624
ENSG00000250602	NA	605	1257	207768595041322
ENSG00000251022	THAP9-AS1	854	1743	204098360655738
ENSG00000253187	HOXA10-AS,MIR196B	145	470	324137931034483
ENSG00000253293	HOXA10	170	550	323529411764706
ENSG00000253736	NA	1275	2837	222509803921569
ENSG00000254099	NA	386	782	20259067357513
ENSG00000254453	NA	149	373	250335570469799
ENSG00000255301	NA	233	600	257510729613734
ENSG00000255529	POLR2M,GCOM1	1229	2876	234011391375102
ENSG00000255670	NA	255	608	23843137254902
ENSG00000256005	NA	413	1259	304842615012107
ENSG00000256069	A2MP1	174	460	264367816091954
ENSG00000256152	NA	282	785	278368794326241
ENSG00000256469	NA	437	935	21395881006865
ENSG00000256879	NA	475	995	209473684210526
ENSG00000256940	NA	346	744	215028901734104
ENSG00000257184	NA	184	565	307065217391304
ENSG00000258302	NA	1342	3214	239493293591654
ENSG00000258924	NA	671	1496	222950819672131
ENSG00000258947	TUBB3	859	1738	2023282887078
ENSG00000259475	NA	1654	4437	26825876662636
ENSG00000259583	NA	349	1670	478510028653295
ENSG00000259621	NA	188	506	269148936170213
ENSG00000259723	NA	138	419	303623188405797
ENSG00000259884	NA	128	650	5078125
ENSG00000261002	NA	503	1072	213121272365805
ENSG00000261115	TMEM178B	555	1248	224864864864865
ENSG00000263212	NA	309	641	207443365695793
ENSG00000264940	SNORD3C	109	411	377064220183486
ENSG00000266751	MIR3661	104	399	383653846153846
ENSG00000266936	NA	129	442	342635658914729
ENSG00000267020	NA	236	644	272881355932203
ENSG00000267436	NA	2538	5390	2123719464145
ENSG00000267580	NA	635	1858	29259842519685
ENSG00000267598	NA	606	1343	221617161716172
ENSG00000267697	LUZP6	339	806	237758112094395
ENSG00000267727	NA	167	432	258682634730539
ENSG00000268361	NA	614	1345	219055374592834
ENSG00000268854	NA	309	1330	43042071197411
ENSG00000269095	NA	226	458	202654867256637
ENSG00000269487	NA	164	370	225609756097561
ENSG00000270066	SCARNA2	1554	3635	233912483912484
ENSG00000270075	NA	400	800	2
ENSG00000270087	NA	272	720	264705882352941
ENSG00000272273	NA	112	373	333035714285714
ENSG00000272772	NA	3610	8436	233684210526316
ENSG00000273345	NA	460	1494	324782608695652

[truncated: 6 more sheets: Table S6C, Table S6D, Table S6E, Table S6F, Table S6G, Table S7]
